# Supplementary material for: Dimethyl 4,5-dichlorobenzene-1,2-dicarboxyl­ate
Source: Acta Crystallogr Sect E Struct Rep Online. 2012 Feb 24;68(Pt 3):o834. doi: 10.1107/S1600536812007167 (PMC3297893; doi:10.1107/S1600536812007167)
Supplement: Supplementary file 1 [file e-68-0o834-sup1.cif]

##############################################################################
#                                                                            #
# This CIF contains the data in a paper accepted for publication in          #
# Acta Crystallographica Section E. It conforms to the requirements of       #
# Notes for Authors for Acta Crystallographica Section E, and has been       #
# peer reviewed under the auspices of the IUCr Commission on Journals.       #
#                                                                            #
# Full details of the Crystallographic Information File format               #
# are given in the paper "The Crystallographic Information File (CIF):       #
# a New Standard Archive File for Crystallography" by S. R. Hall, F. H.      #
# Allen and I. D. Brown [Acta Cryst. (1991), A47, 655-685].                  #
#                                                                            #
# The current version of the core CIF dictionary is obtainable from          #
# ftp://ftp.iucr.org/pub/cif_core.dic.                                       #
#                                                                            #
# Software is freely available for graphical display of the structure(s)     #
# in this CIF. For information consult the CIF software page                 #
# http://www.iucr.org/resources/cif/software.                                #
#                                                                            #
# This file may be used for bona fide research purposes within the           #
# scientific community so long as proper attribution is given to the journal # 
# article from which it was obtained.                                        #
#                                                                            #
##############################################################################
data_I
_audit_creation_method     'SHELXL97'
_chemical_name_systematic
;
Dimethyl 4,5-dichlorobenzene-1,2-dicarboxylate
;
_chemical_name_common     ?
_chemical_formula_moiety     'C10 H8 Cl2 O4'
_chemical_formula_sum     'C10 H8 Cl2 O4'
_chemical_formula_iupac     'C10 H8 Cl2 O4'
_chemical_formula_weight     263.06
_chemical_melting_point     389
_symmetry_cell_setting     triclinic
_symmetry_space_group_name_H-M     'P -1'
_symmetry_space_group_name_Hall     '-P 1'
loop_
    _symmetry_equiv_pos_as_xyz
    'x, y, z'
    '-x, -y, -z'
_cell_length_a     7.1906(14)
_cell_length_b     7.8410(17)
_cell_length_c     10.6205(15)
_cell_angle_alpha     97.779(15)
_cell_angle_beta     109.040(15)
_cell_angle_gamma     91.864(18)
_cell_volume     558.95(19)
_cell_formula_units_Z     2
_cell_measurement_reflns_used     1973
_cell_measurement_theta_min     2.42
_cell_measurement_theta_max     24.99
_cell_measurement_temperature     295(2)
_exptl_crystal_description     'block'
_exptl_crystal_colour     'colourless'
_exptl_crystal_size_max     0.24
_exptl_crystal_size_mid     0.20
_exptl_crystal_size_min     0.18
_exptl_crystal_density_diffrn     1.563
_exptl_crystal_density_meas     ?
_exptl_crystal_density_method     'not measured'
_exptl_crystal_F_000     268
_exptl_absorpt_coefficient_mu     0.575
_exptl_absorpt_correction_type     multi-scan
_exptl_absorpt_process_details     '(<i>SADABS</i>; Sheldrick, 1996)'
_exptl_absorpt_correction_T_min     0.871
_exptl_absorpt_correction_T_max     0.902
_exptl_special_details
;
;
_diffrn_ambient_temperature     295(2)
_diffrn_radiation_type     'MoK\a'
_diffrn_radiation_wavelength     0.71073
_diffrn_radiation_source     'fine-focus sealed tube'
_diffrn_radiation_monochromator     'graphite'
_diffrn_measurement_device_type     'Bruker SMART 1000 CCD'
_diffrn_measurement_method     '\f and \w scans'
_diffrn_detector_area_resol_mean     ?
_diffrn_reflns_number     3362
_diffrn_reflns_av_R_equivalents     0.0100
_diffrn_reflns_av_sigmaI/netI     0.0181
_diffrn_reflns_theta_min     3.08
_diffrn_reflns_theta_max     24.99
_diffrn_reflns_theta_full     24.99
_diffrn_measured_fraction_theta_max     0.996
_diffrn_measured_fraction_theta_full     0.996
_diffrn_reflns_limit_h_min     -7
_diffrn_reflns_limit_h_max     8
_diffrn_reflns_limit_k_min     -9
_diffrn_reflns_limit_k_max     8
_diffrn_reflns_limit_l_min     -12
_diffrn_reflns_limit_l_max     12
_diffrn_standards_number     ?
_diffrn_standards_interval_count     ?
_diffrn_standards_interval_time     ?
_diffrn_standards_decay_%     ?
_refine_special_details
;
 Refinement of <i>F</i>^2^ against ALL reflections. The weighted
 <i>R</i>-factor <i>wR</i> and goodness of fit <i>S</i> are based on
 <i>F</i>^2^, conventional <i>R</i>-factors <i>R</i> are based on <i>F</i>,
 with <i>F</i> set to zero for negative <i>F</i>^2^. The threshold expression
 of <i>F</i>^2^ > \s(<i>F</i>^2^) is used only for calculating
 <i>R</i>-factors(gt) <i>etc</i>. and is not relevant to the choice of
 reflections for refinement. <i>R</i>-factors based on <i>F</i>^2^ are
 statistically about twice as large as those based on <i>F</i>, and
 <i>R</i>-factors based on ALL data will be even larger.
;
_reflns_number_total     1966
_reflns_number_gt     1663
_reflns_threshold_expression     I>2\s(I)
_refine_ls_structure_factor_coef     Fsqd
_refine_ls_matrix_type     full
_refine_ls_R_factor_all     0.0432
_refine_ls_R_factor_gt     0.0345
_refine_ls_wR_factor_gt     0.0873
_refine_ls_wR_factor_ref     0.0923
_refine_ls_goodness_of_fit_ref     1.030
_refine_ls_restrained_S_all     1.030
_refine_ls_number_reflns     1966
_refine_ls_number_parameters     147
_refine_ls_number_restraints     0
_refine_ls_hydrogen_treatment     constr
_refine_ls_weighting_scheme     calc
_refine_ls_weighting_details
         'calc w=1/[\s^2^(Fo^2^)+(0.0449P)^2^+0.1781P] where P=(Fo^2^+2Fc^2^)/3'
_atom_sites_solution_hydrogens     geom
_atom_sites_solution_primary     direct
_atom_sites_solution_secondary     difmap
_refine_ls_shift/su_max     0.000
_refine_ls_shift/su_mean     0.000
_refine_diff_density_max     0.278
_refine_diff_density_min     -0.244
_refine_ls_extinction_method     'none'
_refine_ls_extinction_coef     ?
loop_
    _atom_type_symbol
    _atom_type_description
    _atom_type_scat_dispersion_real
    _atom_type_scat_dispersion_imag
    _atom_type_scat_source
    'C' 'C' 0.0033 0.0016
                         'International Tables Vol C Tables 4.2.6.8 and 6.1.1.4'
    'H' 'H' 0.0000 0.0000
                         'International Tables Vol C Tables 4.2.6.8 and 6.1.1.4'
    'O' 'O' 0.0106 0.0060
                         'International Tables Vol C Tables 4.2.6.8 and 6.1.1.4'
    'Cl' 'Cl' 0.1484 0.1585
                         'International Tables Vol C Tables 4.2.6.8 and 6.1.1.4'
_computing_data_collection     '<i>SMART</i> (Siemens, 1996)'
_computing_cell_refinement     '<i>SAINT</i> (Siemens, 1996)'
_computing_data_reduction     '<i>SAINT</i> (Siemens, 1996)'
_computing_structure_solution     '<i>SHELXS97</i> (Sheldrick, 2008)'
_computing_structure_refinement     '<i>SHELXL97</i> (Sheldrick, 2008)'
_computing_molecular_graphics     '<i>SHELXTL</i> (Sheldrick, 2008)'
_computing_publication_material     '<i>SHELXTL</i> (Sheldrick, 2008)'
loop_
    _atom_site_type_symbol
    _atom_site_label
    _atom_site_fract_x
    _atom_site_fract_y
    _atom_site_fract_z
    _atom_site_U_iso_or_equiv
    _atom_site_adp_type
    _atom_site_calc_flag
    _atom_site_refinement_flags
    _atom_site_occupancy
    _atom_site_symmetry_multiplicity
    _atom_site_disorder_assembly
    _atom_site_disorder_group
    Cl Cl1 0.31371(9) 0.97739(8) 0.82726(5) 0.0629(2) Uani d . 1 1 . .
    Cl Cl2 0.25088(11) 0.57862(8) 0.71088(6) 0.0693(2) Uani d . 1 1 . .
    O O1 0.3423(2) 0.70631(19) 0.21566(13) 0.0517(4) Uani d . 1 1 . .
    O O3 0.2024(2) 1.05587(17) 0.22604(14) 0.0524(4) Uani d . 1 1 . .
    C C7 0.1745(3) 0.7231(2) 0.24061(19) 0.0404(4) Uani d . 1 1 . .
    C C9 0.2309(3) 1.1128(2) 0.3543(2) 0.0414(4) Uani d . 1 1 . .
    C C1 0.2123(3) 0.7964(2) 0.38630(18) 0.0365(4) Uani d . 1 1 . .
    C C6 0.2187(3) 0.6771(2) 0.47290(19) 0.0449(5) Uani d . 1 1 . .
    H H6 0.2027 0.5596 0.4397 0.054 Uiso calc R 1 1 . .
    C C3 0.2674(3) 1.0250(2) 0.57299(19) 0.0401(4) Uani d . 1 1 . .
    H H7 0.2835 1.1423 0.6069 0.048 Uiso calc R 1 1 . .
    C C2 0.2367(2) 0.9725(2) 0.43690(18) 0.0349(4) Uani d . 1 1 . .
    C C4 0.2743(3) 0.9063(3) 0.65837(19) 0.0404(4) Uani d . 1 1 . .
    C C5 0.2487(3) 0.7316(2) 0.60792(19) 0.0431(5) Uani d . 1 1 . .
    O O2 0.0140(2) 0.6798(2) 0.16088(15) 0.0648(4) Uani d . 1 1 . .
    O O4 0.2507(4) 1.26184(19) 0.39955(19) 0.0862(6) Uani d . 1 1 . .
    C C10 0.1877(4) 1.1857(3) 0.1392(3) 0.0655(7) Uani d . 1 1 . .
    H H13A 0.1488 1.1307 0.0470 0.098 Uiso calc R 1 1 . .
    H H13C 0.3134 1.2499 0.1630 0.098 Uiso calc R 1 1 . .
    H H13B 0.0910 1.2628 0.1499 0.098 Uiso calc R 1 1 . .
    C C8 0.3252(4) 0.6420(3) 0.0777(2) 0.0654(7) Uani d . 1 1 . .
    H H14C 0.2624 0.7232 0.0206 0.098 Uiso calc R 1 1 . .
    H H14A 0.2476 0.5331 0.0491 0.098 Uiso calc R 1 1 . .
    H H14B 0.4544 0.6271 0.0720 0.098 Uiso calc R 1 1 . .
loop_
    _atom_site_aniso_label
    _atom_site_aniso_U_11
    _atom_site_aniso_U_22
    _atom_site_aniso_U_33
    _atom_site_aniso_U_12
    _atom_site_aniso_U_13
    _atom_site_aniso_U_23
    Cl1 0.0775(4) 0.0733(4) 0.0381(3) -0.0010(3) 0.0256(3) -0.0048(3)
    Cl2 0.1004(5) 0.0595(4) 0.0460(3) -0.0028(3) 0.0175(3) 0.0212(3)
    O1 0.0606(10) 0.0574(9) 0.0324(7) 0.0079(7) 0.0121(7) -0.0017(6)
    O3 0.0733(10) 0.0391(8) 0.0445(8) 0.0031(7) 0.0171(7) 0.0124(6)
    C7 0.0532(12) 0.0281(9) 0.0347(10) -0.0003(8) 0.0077(9) 0.0049(7)
    C9 0.0407(11) 0.0328(10) 0.0472(11) 0.0020(8) 0.0104(9) 0.0056(8)
    C1 0.0370(10) 0.0335(9) 0.0339(10) 0.0009(7) 0.0062(8) 0.0027(7)
    C6 0.0580(13) 0.0320(10) 0.0392(11) -0.0003(8) 0.0104(9) 0.0028(8)
    C3 0.0380(10) 0.0352(10) 0.0434(11) 0.0014(8) 0.0124(8) -0.0028(8)
    C2 0.0299(9) 0.0330(9) 0.0388(10) 0.0016(7) 0.0083(8) 0.0034(7)
    C4 0.0346(10) 0.0500(11) 0.0343(10) 0.0003(8) 0.0112(8) 0.0007(8)
    C5 0.0474(11) 0.0428(11) 0.0373(10) 0.0000(8) 0.0109(9) 0.0089(8)
    O2 0.0618(10) 0.0745(11) 0.0412(9) -0.0148(8) 0.0007(8) -0.0018(8)
    O4 0.159(2) 0.0288(8) 0.0697(12) 0.0046(9) 0.0378(12) 0.0052(8)
    C10 0.0815(17) 0.0585(14) 0.0626(15) 0.0099(12) 0.0233(13) 0.0313(12)
    C8 0.0928(19) 0.0670(15) 0.0366(11) 0.0110(13) 0.0243(12) 0.0006(10)
_geom_special_details
;
 All s.u.'s (except the s.u. in the dihedral angle between two l.s. planes)
 are estimated using the full covariance matrix. The cell s.u.'s are taken
 into account individually in the estimation of s.u.'s in distances, angles
 and torsion angles; correlations between s.u.'s in cell parameters are only
 used when they are defined by crystal symmetry. An approximate (isotropic)
 treatment of cell s.u.'s is used for estimating s.u.'s involving l.s. planes.
;
loop_
    _geom_bond_atom_site_label_1
    _geom_bond_atom_site_label_2
    _geom_bond_site_symmetry_2
    _geom_bond_distance
    _geom_bond_publ_flag
    Cl1 C4 . 1.7308(19) ?
    Cl2 C5 . 1.7260(19) ?
    O1 C7 . 1.324(2) ?
    O1 C8 . 1.447(2) ?
    O3 C9 . 1.321(2) ?
    O3 C10 . 1.448(2) ?
    C7 O2 . 1.193(2) ?
    C7 C1 . 1.508(3) ?
    C9 O4 . 1.187(2) ?
    C9 C2 . 1.490(3) ?
    C1 C6 . 1.390(3) ?
    C1 C2 . 1.396(3) ?
    C6 C5 . 1.383(3) ?
    C6 H6 . 0.9300 ?
    C3 C4 . 1.376(3) ?
    C3 C2 . 1.390(3) ?
    C3 H7 . 0.9300 ?
    C4 C5 . 1.385(3) ?
    C10 H13A . 0.9600 ?
    C10 H13C . 0.9600 ?
    C10 H13B . 0.9600 ?
    C8 H14C . 0.9600 ?
    C8 H14A . 0.9600 ?
    C8 H14B . 0.9600 ?
loop_
    _geom_angle_atom_site_label_1
    _geom_angle_atom_site_label_2
    _geom_angle_atom_site_label_3
    _geom_angle_site_symmetry_1
    _geom_angle_site_symmetry_3
    _geom_angle
    _geom_angle_publ_flag
    C7 O1 C8 . . 116.24(17) ?
    C9 O3 C10 . . 116.45(16) ?
    O2 C7 O1 . . 125.13(18) ?
    O2 C7 C1 . . 123.77(19) ?
    O1 C7 C1 . . 111.03(16) ?
    O4 C9 O3 . . 123.07(18) ?
    O4 C9 C2 . . 123.22(19) ?
    O3 C9 C2 . . 113.71(15) ?
    C6 C1 C2 . . 119.35(17) ?
    C6 C1 C7 . . 116.17(16) ?
    C2 C1 C7 . . 124.47(16) ?
    C5 C6 C1 . . 120.58(17) ?
    C5 C6 H6 . . 119.7 ?
    C1 C6 H6 . . 119.7 ?
    C4 C3 C2 . . 121.09(17) ?
    C4 C3 H7 . . 119.5 ?
    C2 C3 H7 . . 119.5 ?
    C3 C2 C1 . . 119.31(17) ?
    C3 C2 C9 . . 116.21(16) ?
    C1 C2 C9 . . 124.47(17) ?
    C3 C4 C5 . . 119.57(17) ?
    C3 C4 Cl1 . . 119.55(15) ?
    C5 C4 Cl1 . . 120.87(15) ?
    C6 C5 C4 . . 120.08(17) ?
    C6 C5 Cl2 . . 118.90(15) ?
    C4 C5 Cl2 . . 121.02(15) ?
    O3 C10 H13A . . 109.5 ?
    O3 C10 H13C . . 109.5 ?
    H13A C10 H13C . . 109.5 ?
    O3 C10 H13B . . 109.5 ?
    H13A C10 H13B . . 109.5 ?
    H13C C10 H13B . . 109.5 ?
    O1 C8 H14C . . 109.5 ?
    O1 C8 H14A . . 109.5 ?
    H14C C8 H14A . . 109.5 ?
    O1 C8 H14B . . 109.5 ?
    H14C C8 H14B . . 109.5 ?
    H14A C8 H14B . . 109.5 ?
loop_
    _geom_hbond_atom_site_label_D
    _geom_hbond_atom_site_label_H
    _geom_hbond_atom_site_label_A
    _geom_hbond_site_symmetry_A
    _geom_hbond_distance_DH
    _geom_hbond_distance_HA
    _geom_hbond_distance_DA
    _geom_hbond_angle_DHA
    C6 H6 O4 1_545 0.93 2.37 3.278(2) 164.1
data_global
_journal_date_recd_electronic     2012-01-20
_journal_date_accepted     2012-02-17
_journal_name_full     'Acta Crystallographica, Section E'
_journal_year     2012
_journal_volume     68
_journal_issue      3
_journal_page_first     o834
_journal_page_last     o834
_journal_paper_category     QO
_journal_paper_doi     10.1107/S1600536812007167
_journal_coeditor_code     RK2334
_publ_contact_author_name     'Yongling Sun'
_publ_contact_author_address
;
Department of Biology
Dezhou University
Dezhou 253023
People's Republic of China
;
_publ_contact_author_email     'sylswx@163.com'
_publ_contact_author_fax     '86 534 8989777'
_publ_contact_author_phone     '86 534 8989777'
_publ_section_title
;
Dimethyl 4,5-dichlorobenzene-1,2-dicarboxylate
;
loop_
    _publ_author_name
    _publ_author_address
    'Yongling Sun'
;
Department of Biology,
Dezhou University
Dezhou 253023
People's Republic of China
;
