# Supplementary material for: Dimethyl 4,5-dichlorobenzene-1,2-dicarboxyl­ate
Source: Acta Crystallogr Sect E Struct Rep Online. 2012 Feb 24;68(Pt 3):o834. doi: 10.1107/S1600536812007167 (PMC3297893; doi:10.1107/S1600536812007167)
Supplement: Supplementary file 2 [file e-68-0o834-Isup2.hkl]

# 
# h,k,l, Fc-squared, Fo-squared, sigma(Fo-squared) and status flag 
# 
data_I
_shelx_title ' 111108g in P-1 ' 
_shelx_refln_list_code          4 
_shelx_F_calc_maximum       84.54 
_exptl_crystal_F_000       268.00 
_reflns_d_resolution_high  0.8411 
 
loop_ 
 _symmetry_equiv_pos_as_xyz 
 'x, y, z' 
 '-x, -y, -z' 
 
_cell_length_a     7.1906 
_cell_length_b     7.8410 
_cell_length_c    10.6205 
_cell_angle_alpha  97.779 
_cell_angle_beta  109.040 
_cell_angle_gamma  91.864 
 
_shelx_F_squared_multiplier     1.000 
 
loop_ 
 _refln_index_h 
 _refln_index_k 
 _refln_index_l 
 _refln_F_squared_calc 
 _refln_F_squared_meas 
 _refln_F_squared_sigma 
 _refln_observed_status 
   3   0   0      216.45      228.16      2.69 o 
   4   0   0     1351.92     1437.40     12.16 o 
   5   0   0       15.05       14.60      1.58 o 
   6   0   0        4.48        0.10      1.24 o 
   7   0   0        4.01        4.10      1.29 o 
   8   0   0        2.32        0.00      1.18 o 
  -8   1   0        0.07        1.35      1.23 o 
  -7   1   0        0.07        0.69      1.12 o 
  -6   1   0        5.87        6.59      1.48 o 
  -5   1   0       41.11       41.46      1.36 o 
  -4   1   0        4.91        1.85      0.42 o 
  -3   1   0      159.67      145.53      2.49 o 
  -2   1   0      324.89      355.42      2.64 o 
  -1   1   0     2718.51     2632.05      7.96 o 
   1   1   0     1322.27     1373.29      6.59 o 
   2   1   0     1746.34     1824.37      9.20 o 
   3   1   0       62.41       63.15      2.25 o 
   4   1   0       65.94       70.15      2.80 o 
   5   1   0        8.36        9.10      1.37 o 
   6   1   0        3.76        8.73      1.62 o 
   7   1   0        1.03        1.48      1.13 o 
  -8   2   0        0.65        1.22      0.74 o 
  -7   2   0        6.83        5.32      0.97 o 
  -6   2   0        0.51        0.11      0.62 o 
  -5   2   0       44.48       39.23      1.34 o 
  -4   2   0        0.31        0.34      0.15 o 
  -3   2   0       33.34       30.42      0.84 o 
  -2   2   0      110.35      104.21      2.33 o 
  -1   2   0     1095.77     1089.26      3.58 o 
   0   2   0        0.18        1.17      0.17 o 
   1   2   0     4043.08     4003.28     52.70 o 
   2   2   0      637.73      615.34      3.58 o 
   3   2   0      521.70      513.00     10.52 o 
   4   2   0      135.04      133.06      3.91 o 
   5   2   0      218.03      216.86      5.51 o 
   6   2   0       78.58       83.13      3.93 o 
   7   2   0        7.86        9.01      1.77 o 
  -7   3   0        4.69        4.19      1.26 o 
  -6   3   0       82.13       80.61      2.31 o 
  -5   3   0       75.80       74.38      2.02 o 
  -4   3   0       35.68       31.74      2.23 o 
  -3   3   0      942.39      899.23      8.35 o 
  -2   3   0       22.61       27.69      0.57 o 
  -1   3   0      302.90      289.90      2.07 o 
   0   3   0     2663.38     2809.37      6.85 o 
   1   3   0       73.41       75.08      1.25 o 
   2   3   0      686.39      758.34      6.25 o 
   3   3   0      122.45      121.15      2.53 o 
   4   3   0      244.66      263.66      9.32 o 
   5   3   0        0.91        0.42      0.80 o 
   6   3   0        5.15        3.77      1.24 o 
   7   3   0        0.00        0.34      0.97 o 
  -7   4   0        7.41        7.19      1.52 o 
  -6   4   0        7.74        9.51      1.42 o 
  -5   4   0       19.28       18.99      1.08 o 
  -4   4   0       51.02       49.29      1.69 o 
  -3   4   0       16.15       17.59      0.94 o 
  -2   4   0       30.81       32.23      0.78 o 
  -1   4   0       21.65       23.11      0.73 o 
   0   4   0      470.87      515.98      3.44 o 
   1   4   0        5.94        6.77      0.61 o 
   2   4   0      488.46      522.16      5.05 o 
   3   4   0      129.85      124.74      4.14 o 
   4   4   0       49.72       48.81      1.91 o 
   5   4   0       56.58       59.64      3.27 o 
   6   4   0        0.68        0.29      0.81 o 
  -7   5   0        0.62        0.00      0.68 o 
  -6   5   0        0.24        0.45      0.53 o 
  -5   5   0       12.33       12.44      1.01 o 
  -4   5   0        0.61        0.49      0.44 o 
  -3   5   0       25.22       22.62      1.02 o 
  -2   5   0       31.07       28.91      0.88 o 
  -1   5   0      141.44      158.32      3.58 o 
   0   5   0        9.71        8.12      0.66 o 
   1   5   0       11.44       17.22      1.19 o 
   2   5   0      143.93      141.63      2.87 o 
   3   5   0       22.71       22.90      1.32 o 
   4   5   0       13.59       12.03      1.09 o 
   5   5   0        4.79        2.94      0.75 o 
   6   5   0        5.95        5.78      1.33 o 
  -6   6   0        7.15       10.78      1.13 o 
  -5   6   0        3.41        2.62      0.75 o 
  -4   6   0       45.90       48.52      1.86 o 
  -3   6   0       34.99       37.49      1.55 o 
  -2   6   0      154.78      154.02      2.95 o 
  -1   6   0        0.49        0.56      0.49 o 
   0   6   0       28.72       29.23      2.15 o 
   1   6   0        0.85        1.01      0.53 o 
   2   6   0       25.92       28.74      1.43 o 
   3   6   0       16.96       17.15      1.23 o 
   4   6   0        1.60        1.19      0.60 o 
   5   6   0        0.48        0.65      1.47 o 
  -5   7   0        4.69        1.49      0.54 o 
  -4   7   0        1.70        1.71      0.58 o 
  -3   7   0       21.42       22.75      1.55 o 
  -2   7   0       26.11       24.09      1.36 o 
  -1   7   0       34.99       37.92      1.63 o 
   0   7   0      125.63      124.43      4.76 o 
   1   7   0        8.00        7.45      0.85 o 
   2   7   0       99.20      102.33      2.89 o 
   3   7   0        2.20        1.68      0.70 o 
   4   7   0       15.01       18.41      1.49 o 
  -4   8   0        0.37        3.69      1.18 o 
  -3   8   0       14.35       10.74      1.71 o 
  -2   8   0        2.74        5.65      1.27 o 
  -1   8   0       42.27       38.85      2.91 o 
   0   8   0        7.16        9.82      1.63 o 
   1   8   0        4.47        4.13      1.00 o 
   2   8   0        0.27        0.00      0.99 o 
   3   8   0        0.14        0.00      1.30 o 
  -2   9   0        0.39        0.00      1.06 o 
  -1   9   0       12.26        9.04      1.66 o 
   0   9   0        0.07        1.03      0.85 o 
   1   9   0       17.05       15.51      2.13 o 
  -1  -9   1        0.22        0.00      0.92 o 
   0  -9   1        4.46        5.98      1.52 o 
   1  -9   1        4.73        3.43      1.14 o 
   2  -9   1       17.39       15.90      2.17 o 
  -3  -8   1        0.11        1.03      0.95 o 
  -2  -8   1       12.23       11.02      1.77 o 
  -1  -8   1        0.27        1.93      0.98 o 
   0  -8   1        5.16        6.48      1.46 o 
   1  -8   1        7.19       10.72      1.73 o 
   2  -8   1        0.45        1.50      1.09 o 
   3  -8   1        9.01       15.72      1.92 o 
   4  -8   1        0.68        2.55      1.08 o 
  -5  -7   1       24.15       22.94      2.71 o 
  -4  -7   1       11.25       10.09      1.84 o 
  -3  -7   1       58.31       57.26      2.72 o 
  -2  -7   1        5.73        4.69      0.73 o 
  -1  -7   1      146.04      150.95      3.12 o 
   0  -7   1       69.52       62.70      3.42 o 
   1  -7   1       94.97       99.39      2.45 o 
   2  -7   1      104.78      106.24      2.56 o 
   3  -7   1       85.02       88.18      2.44 o 
   4  -7   1      145.37      143.02      5.22 o 
   5  -7   1       13.34       13.40      1.85 o 
  -5  -6   1        4.86        4.27      0.86 o 
  -4  -6   1        0.51        0.76      0.52 o 
  -3  -6   1        7.01        7.55      0.83 o 
  -2  -6   1       29.55       29.33      1.41 o 
  -1  -6   1        4.34        4.46      0.58 o 
   0  -6   1      186.06      167.98      5.02 o 
   1  -6   1        7.12        9.36      0.74 o 
   2  -6   1        1.05        6.19      3.32 o 
   3  -6   1       64.09       72.22      2.08 o 
   4  -6   1       77.63       81.83      4.53 o 
   5  -6   1       19.67       20.34      1.38 o 
   6  -6   1       74.58       81.34      2.77 o 
  -6  -5   1        0.89        0.57      0.79 o 
  -5  -5   1       22.93       21.76      1.46 o 
  -4  -5   1        2.64        5.01      1.38 o 
  -3  -5   1      132.99      143.41      2.96 o 
  -2  -5   1      115.85      113.30      2.41 o 
  -1  -5   1      399.65      389.00      4.13 o 
   0  -5   1      538.08      520.56      4.52 o 
   1  -5   1      187.92      196.18      2.15 o 
   2  -5   1      402.49      411.74      5.33 o 
   3  -5   1        0.06        0.20      0.37 o 
   4  -5   1       66.31       67.27      2.07 o 
   5  -5   1        4.59        4.82      0.62 o 
   6  -5   1        1.63        0.59      0.82 o 
  -7  -4   1        0.53        1.87      1.09 o 
  -6  -4   1       12.69       14.26      1.81 o 
  -5  -4   1       19.94       16.02      1.24 o 
  -4  -4   1      111.43      115.76      3.75 o 
  -3  -4   1       18.75       18.50      1.15 o 
  -2  -4   1       58.38       60.38      1.74 o 
  -1  -4   1       50.25       49.72      1.04 o 
   0  -4   1      357.43      384.03      2.78 o 
   1  -4   1      315.75      325.90      2.09 o 
   2  -4   1        0.60        0.44      0.18 o 
   3  -4   1        0.72        0.00      0.38 o 
   4  -4   1        3.91        2.87      0.73 o 
   5  -4   1        1.88        3.32      0.61 o 
   6  -4   1        0.10        0.56      0.74 o 
   7  -4   1        2.44        3.07      1.09 o 
  -7  -3   1        0.01        1.42      0.90 o 
  -6  -3   1       86.58       90.04      4.00 o 
  -5  -3   1        1.01        0.86      0.79 o 
  -4  -3   1        0.09        0.69      0.47 o 
  -3  -3   1      395.39      372.34      4.19 o 
  -2  -3   1      241.97      224.08      3.84 o 
  -1  -3   1       52.26       52.32      1.03 o 
   0  -3   1     2461.27     2488.65      5.29 o 
   1  -3   1        4.36        4.89      0.26 o 
   2  -3   1      421.56      404.44      4.59 o 
   3  -3   1       43.94       40.96      1.82 o 
   4  -3   1       28.56       27.38      1.03 o 
   5  -3   1        0.10        0.44      0.40 o 
   6  -3   1        5.30        5.46      0.70 o 
   7  -3   1        0.34        0.70      0.68 o 
  -7  -2   1       40.92       38.49      3.09 o 
  -6  -2   1      103.74      107.26      4.40 o 
  -5  -2   1       43.12       36.81      2.29 o 
  -4  -2   1      345.81      350.07      5.93 o 
  -3  -2   1      132.19      126.20      3.43 o 
  -2  -2   1       97.31       97.86      1.92 o 
  -1  -2   1     3032.30     3062.06      5.04 o 
   0  -2   1      958.86      962.56      2.30 o 
   1  -2   1     2698.57     2768.66      7.29 o 
   2  -2   1      575.28      568.72      6.69 o 
   3  -2   1        0.25        0.99      0.32 o 
   4  -2   1       64.41       63.19      1.98 o 
   5  -2   1       20.08       22.50      2.14 o 
   6  -2   1       19.25       21.73      2.17 o 
   7  -2   1       12.68       13.94      1.95 o 
  -8  -1   1        8.35        6.56      1.66 o 
  -7  -1   1        4.62        7.56      1.55 o 
  -6  -1   1        2.78        3.79      1.17 o 
  -5  -1   1        0.01        0.65      0.82 o 
  -4  -1   1       79.92       75.96      2.80 o 
  -3  -1   1      266.53      254.01      2.88 o 
  -2  -1   1      152.46      156.84      1.18 o 
  -1  -1   1       60.35       65.66      0.84 o 
   0  -1   1        2.18        2.45      0.29 o 
   1  -1   1       10.91       13.92      0.69 o 
   2  -1   1     1277.93     1306.44      5.82 o 
   3  -1   1       34.71       39.87      1.26 o 
   4  -1   1      169.02      180.62      3.00 o 
   5  -1   1       80.86       78.79      3.44 o 
   6  -1   1       49.78       54.68      3.22 o 
   7  -1   1        7.92        6.47      1.50 o 
  -8   0   1       58.64       52.48      3.79 o 
  -7   0   1       36.61       37.63      2.92 o 
  -6   0   1      684.08      673.81     10.36 o 
  -5   0   1      171.55      177.85      4.79 o 
  -4   0   1     2018.88     2051.05      7.81 o 
  -3   0   1     1123.73     1118.49      7.11 o 
  -2   0   1     5878.23     6008.68     10.30 o 
   1   0   1       69.01       68.59      1.08 o 
   2   0   1      189.42      225.06      2.03 o 
   3   0   1       13.64       17.35      1.28 o 
   4   0   1        0.02        2.67      0.87 o 
   5   0   1        5.67        5.41      1.15 o 
   6   0   1        0.21        2.02      1.14 o 
   7   0   1        0.85        0.75      1.00 o 
  -8   1   1       55.86       56.18      2.76 o 
  -7   1   1       53.79       56.44      2.54 o 
  -6   1   1      523.84      568.78      9.52 o 
  -5   1   1      219.60      215.79      6.92 o 
  -4   1   1     2651.97     2693.66      8.77 o 
  -3   1   1      159.26      160.94      1.41 o 
  -2   1   1     6143.74     5738.60     16.35 o 
  -1   1   1      321.83      296.16      1.40 o 
   0   1   1      321.97      317.22      2.11 o 
   1   1   1      135.56      135.12      1.73 o 
   2   1   1      123.49      104.92      2.62 o 
   3   1   1      726.58      771.84      8.33 o 
   4   1   1      123.09      135.34      4.00 o 
   5   1   1       76.63       79.27      3.54 o 
   6   1   1        6.10        4.25      1.21 o 
   7   1   1       19.36       25.51      2.55 o 
  -8   2   1        1.23        1.07      0.95 o 
  -7   2   1       15.49       13.10      1.79 o 
  -6   2   1        1.55        1.02      0.96 o 
  -5   2   1        2.49        2.43      0.84 o 
  -4   2   1       91.73       91.38      1.74 o 
  -3   2   1       96.98       88.41      2.61 o 
  -2   2   1       24.91       20.78      0.73 o 
  -1   2   1     3810.19     3706.46      9.24 o 
   0   2   1      413.54      403.71      3.03 o 
   1   2   1     1463.50     1444.22      6.57 o 
   2   2   1      563.66      598.96      4.91 o 
   3   2   1      446.88      464.21      6.75 o 
   4   2   1      107.70      108.66      3.74 o 
   5   2   1        8.01        5.03      1.14 o 
   6   2   1       27.23       26.07      2.38 o 
   7   2   1        0.03        0.50      0.96 o 
  -8   3   1        0.13        0.83      1.06 o 
  -7   3   1        0.39        1.36      1.01 o 
  -6   3   1       41.60       39.88      2.70 o 
  -5   3   1       21.47       26.37      1.12 o 
  -4   3   1      229.39      225.33      2.84 o 
  -3   3   1      265.55      264.97      4.40 o 
  -2   3   1     1563.47     1528.47      7.56 o 
  -1   3   1       69.76       64.53      0.99 o 
   0   3   1     1472.62     1597.10      7.89 o 
   1   3   1        0.15        0.72      0.47 o 
   2   3   1      609.91      658.56      5.54 o 
   3   3   1       23.01       22.37      1.21 o 
   4   3   1       47.28       52.71      2.76 o 
   5   3   1       13.40       14.08      1.67 o 
   6   3   1        4.61        3.03      1.11 o 
   7   3   1        1.26        2.30      1.18 o 
  -7   4   1        3.16        1.93      0.89 o 
  -6   4   1       27.35       24.66      2.14 o 
  -5   4   1        6.77        7.12      0.56 o 
  -4   4   1      142.90      152.20      2.83 o 
  -3   4   1       27.13       29.23      1.69 o 
  -2   4   1      274.96      323.19      3.60 o 
  -1   4   1        9.58        8.50      0.62 o 
   0   4   1       13.87        7.58      1.40 o 
   1   4   1       56.83       39.71      1.82 o 
   2   4   1       16.78       11.81      1.48 o 
   3   4   1       32.28       33.62      1.58 o 
   4   4   1       54.73       57.69      2.19 o 
   5   4   1        0.60        0.00      1.09 o 
   6   4   1        1.05        1.31      1.03 o 
  -7   5   1        6.18        6.36      1.37 o 
  -6   5   1        5.32        4.44      0.76 o 
  -5   5   1        8.83        8.77      0.88 o 
  -4   5   1      139.71      135.83      2.84 o 
  -3   5   1        0.13        0.57      0.27 o 
  -2   5   1      190.28      185.36      3.04 o 
  -1   5   1      449.72      434.56      8.68 o 
   0   5   1      266.94      274.13      3.82 o 
   1   5   1      256.45      259.95      3.87 o 
   2   5   1        0.01        0.36      0.47 o 
   3   5   1       88.36       91.47      3.27 o 
   4   5   1        1.67        1.17      0.62 o 
   5   5   1        7.34        5.51      1.29 o 
   6   5   1        0.53        0.00      0.96 o 
  -6   6   1        1.52        1.00      0.56 o 
  -5   6   1       11.11       12.18      1.20 o 
  -4   6   1        2.96        2.12      0.97 o 
  -3   6   1        9.45        9.98      0.89 o 
  -2   6   1        0.77        0.00      0.42 o 
  -1   6   1        5.95        4.11      0.79 o 
   0   6   1        4.28        4.93      1.05 o 
   1   6   1        8.04        6.13      0.73 o 
   2   6   1       68.13       61.65      2.19 o 
   3   6   1       24.87       28.71      1.66 o 
   4   6   1       87.75       92.16      3.05 o 
   5   6   1       31.63       33.55      2.74 o 
  -5   7   1        0.39        0.00      0.55 o 
  -4   7   1        4.16        5.62      0.80 o 
  -3   7   1       10.13        9.68      0.92 o 
  -2   7   1       18.06       23.28      1.38 o 
  -1   7   1        3.22        3.79      0.99 o 
   0   7   1        1.14        0.00      1.01 o 
   1   7   1       23.04       25.10      1.52 o 
   2   7   1       13.60       11.70      1.17 o 
   3   7   1        4.02        4.82      0.91 o 
   4   7   1       61.88       64.46      2.70 o 
  -4   8   1        9.41        8.13      1.56 o 
  -3   8   1        2.70        3.36      0.69 o 
  -2   8   1       11.45       10.75      1.07 o 
  -1   8   1        6.67        4.53      0.80 o 
   0   8   1       16.04       15.97      1.25 o 
   1   8   1        4.32        3.68      1.05 o 
   2   8   1        1.11        1.44      0.66 o 
   3   8   1        2.80        1.48      0.65 o 
  -2   9   1        0.25        0.63      0.93 o 
  -1   9   1       57.79       62.64      3.91 o 
   0   9   1        2.01        2.13      1.08 o 
  -1  -9   2        0.38        0.64      0.76 o 
   0  -9   2       16.26       16.52      2.15 o 
   1  -9   2        0.86        0.00      1.07 o 
   2  -9   2        0.67        0.00      0.88 o 
  -4  -8   2        2.38        0.99      1.18 o 
  -3  -8   2       63.61       72.93      4.29 o 
  -2  -8   2        7.11        8.60      1.61 o 
  -1  -8   2      147.78      159.65      5.98 o 
   0  -8   2       38.84       46.88      3.23 o 
   1  -8   2      106.30      103.21      4.82 o 
   2  -8   2       16.44       21.95      2.28 o 
   3  -8   2        1.11        1.74      1.02 o 
   4  -8   2        4.70        5.26      1.45 o 
  -5  -7   2       11.95        8.92      1.77 o 
  -4  -7   2        0.65        0.65      0.99 o 
  -3  -7   2       71.36       71.41      3.91 o 
  -2  -7   2       21.80       21.06      1.19 o 
  -1  -7   2       29.94       31.50      1.35 o 
   0  -7   2       76.02       74.10      3.68 o 
   1  -7   2       26.54       24.08      2.20 o 
   2  -7   2      251.79      267.34      6.92 o 
   3  -7   2        1.97        0.69      0.88 o 
   4  -7   2      135.84      131.87      5.15 o 
   5  -7   2        2.72        3.43      1.28 o 
  -6  -6   2        2.01        1.81      1.09 o 
  -5  -6   2        0.88        0.21      0.53 o 
  -4  -6   2       58.98       60.41      2.69 o 
  -3  -6   2        0.15        0.41      0.48 o 
  -2  -6   2      412.42      428.97      4.71 o 
  -1  -6   2       10.03        7.49      0.57 o 
   0  -6   2     1055.63     1078.49      6.49 o 
   1  -6   2        0.43        0.19      0.32 o 
   2  -6   2      821.83      838.51      6.66 o 
   3  -6   2       48.87       43.77      1.65 o 
   4  -6   2      242.66      259.57     10.73 o 
   5  -6   2       43.33       42.94      1.93 o 
   6  -6   2       40.77       43.50      3.30 o 
  -6  -5   2       38.20       37.81      2.60 o 
  -5  -5   2        4.33        3.83      0.73 o 
  -4  -5   2      167.72      160.26      3.29 o 
  -3  -5   2       88.26       87.01      2.16 o 
  -2  -5   2      383.35      374.89      4.01 o 
  -1  -5   2      160.85      153.61      1.80 o 
   0  -5   2        0.05        0.14      0.27 o 
   1  -5   2      178.11      187.50      1.63 o 
   2  -5   2        3.20        4.94      0.54 o 
   3  -5   2        2.67        1.45      0.39 o 
   4  -5   2       12.70       11.69      2.33 o 
   5  -5   2        0.71        0.98      0.49 o 
   6  -5   2        0.45        0.92      1.34 o 
  -7  -4   2       25.15       29.68      2.57 o 
  -6  -4   2       11.30        8.47      1.44 o 
  -5  -4   2       27.59       28.24      1.51 o 
  -4  -4   2       28.03       31.85      4.05 o 
  -3  -4   2       99.44       94.60      2.11 o 
  -2  -4   2       30.33       25.20      0.97 o 
  -1  -4   2       60.96       62.21      0.99 o 
   0  -4   2       49.51       45.28      0.98 o 
   1  -4   2        0.35        1.62      0.21 o 
   2  -4   2      488.13      474.64      4.10 o 
   3  -4   2       30.46       28.80      1.55 o 
   4  -4   2      352.58      327.86      5.82 o 
   5  -4   2      111.17      120.39      5.22 o 
   6  -4   2      110.12      112.64      3.05 o 
   7  -4   2       23.41       21.33      2.28 o 
  -7  -3   2        1.51        0.88      0.99 o 
  -6  -3   2        8.24        7.78      1.37 o 
  -5  -3   2       17.28       20.84      1.24 o 
  -4  -3   2       35.33       32.70      1.37 o 
  -3  -3   2      119.11      106.59      2.04 o 
  -2  -3   2       35.30       40.14      0.92 o 
  -1  -3   2      156.20      147.26      1.55 o 
   0  -3   2       16.52       15.54      0.68 o 
   1  -3   2       66.88       62.59      0.80 o 
   2  -3   2      111.00      127.06      1.63 o 
   3  -3   2      138.39      127.63      1.93 o 
   4  -3   2      121.74      128.05      2.72 o 
   5  -3   2       10.14       11.02      1.02 o 
   6  -3   2       77.61       65.57      2.41 o 
   7  -3   2        1.53        1.23      0.81 o 
  -8  -2   2        0.43        0.89      1.06 o 
  -7  -2   2       12.87       16.14      1.96 o 
  -6  -2   2       88.70       89.86      3.79 o 
  -5  -2   2      176.54      172.92      4.59 o 
  -4  -2   2      332.05      334.81      3.92 o 
  -3  -2   2       58.57       54.62      1.10 o 
  -2  -2   2      812.87      801.09      3.57 o 
  -1  -2   2      343.78      369.80      9.53 o 
   0  -2   2      517.73      533.12      3.15 o 
   1  -2   2        5.94        6.26      0.37 o 
   2  -2   2       43.78       43.09      1.34 o 
   3  -2   2      310.84      302.03      3.67 o 
   4  -2   2       66.09       69.08      2.03 o 
   5  -2   2        7.49        5.73      1.22 o 
   6  -2   2        1.42        1.37      0.93 o 
   7  -2   2        3.34        4.60      1.40 o 
  -8  -1   2        4.21        8.08      1.75 o 
  -7  -1   2       25.91       28.71      2.47 o 
  -6  -1   2       10.50       12.74      1.64 o 
  -5  -1   2       40.37       42.41      2.37 o 
  -4  -1   2      360.23      335.94      5.54 o 
  -3  -1   2      116.82      121.36      1.19 o 
  -2  -1   2      880.83      917.42      2.97 o 
  -1  -1   2     1517.99     1536.46      3.48 o 
   0  -1   2     1070.41     1118.65      2.95 o 
   1  -1   2     2077.76     2074.79      6.39 o 
   2  -1   2      203.03      205.08      2.10 o 
   3  -1   2      469.98      457.36      4.53 o 
   4  -1   2       97.21      103.77      2.45 o 
   5  -1   2        0.64        2.42      1.07 o 
   6  -1   2        9.23       11.21      1.72 o 
   7  -1   2        0.26        0.00      0.97 o 
  -8   0   2       46.82       37.57      2.65 o 
  -7   0   2        9.33        9.56      1.66 o 
  -6   0   2       74.66       57.17      3.10 o 
  -5   0   2       21.58       18.07      0.89 o 
  -4   0   2        1.27        2.15      0.35 o 
  -3   0   2       74.84       64.34      0.83 o 
  -2   0   2      601.90      548.52      3.66 o 
  -1   0   2       33.92       33.94      1.01 o 
   0   0   2     2750.83     2693.60      9.19 o 
   1   0   2       56.37       58.76      3.53 o 
   2   0   2      225.46      234.69      4.03 o 
   3   0   2      104.18      113.33      3.33 o 
   4   0   2        8.67        7.80      1.11 o 
   5   0   2        5.14        7.16      1.24 o 
   6   0   2        6.44        4.60      1.33 o 
   7   0   2        0.08        0.01      1.00 o 
  -8   1   2      113.49      104.70      5.08 o 
  -7   1   2        5.30        5.76      1.42 o 
  -6   1   2      119.15      115.94      4.39 o 
  -5   1   2       15.31       14.20      1.53 o 
  -4   1   2      244.44      261.64      5.13 o 
  -3   1   2      703.68      712.86      4.15 o 
  -2   1   2        3.74        2.17      0.29 o 
  -1   1   2      155.29      156.71      0.97 o 
   0   1   2      834.63      870.51      6.13 o 
   1   1   2      341.43      338.83      3.10 o 
   2   1   2      101.11       87.66      2.65 o 
   3   1   2       32.79       39.56      2.05 o 
   4   1   2      240.23      242.59      5.73 o 
   5   1   2        6.34        4.74      1.12 o 
   6   1   2        7.19       10.13      1.70 o 
   7   1   2        4.00        1.87      1.19 o 
  -8   2   2       15.98       12.82      1.97 o 
  -7   2   2        3.26        1.77      1.09 o 
  -6   2   2       17.19       15.09      1.80 o 
  -5   2   2       21.58       17.50      1.64 o 
  -4   2   2      261.72      260.42      2.50 o 
  -3   2   2       44.07       46.18      0.80 o 
  -2   2   2     1161.90     1150.75      6.45 o 
  -1   2   2      512.89      502.75      2.72 o 
   0   2   2     2320.76     2416.37      9.01 o 
   1   2   2      441.15      401.07      3.96 o 
   2   2   2      255.66      249.80      4.69 o 
   3   2   2       68.67       69.36      2.80 o 
   4   2   2       12.46       11.96      1.48 o 
   5   2   2        1.00        0.60      0.86 o 
   6   2   2        0.08        0.00      0.94 o 
   7   2   2        3.38        3.19      1.42 o 
  -8   3   2       11.91       10.47      1.81 o 
  -7   3   2       30.62       31.95      2.76 o 
  -6   3   2      101.42       96.56      4.03 o 
  -5   3   2      182.38      183.93      2.46 o 
  -4   3   2      148.39      154.61      2.55 o 
  -3   3   2      386.73      386.12      3.64 o 
  -2   3   2       27.25       34.13      0.86 o 
  -1   3   2        0.63        0.84      0.24 o 
   0   3   2      163.05      165.86      2.53 o 
   1   3   2        6.91        7.98      0.65 o 
   2   3   2       15.56       14.90      0.97 o 
   3   3   2       42.85       45.27      2.44 o 
   4   3   2       19.00       18.97      1.84 o 
   5   3   2       28.60       24.29      2.26 o 
   6   3   2       43.35       47.28      3.27 o 
  -7   4   2        0.03        0.00      0.80 o 
  -6   4   2       31.41       28.21      1.44 o 
  -5   4   2        0.44        0.60      0.27 o 
  -4   4   2      109.40      113.58      3.35 o 
  -3   4   2      106.45      114.68      2.81 o 
  -2   4   2        0.78        0.55      0.31 o 
  -1   4   2      155.96      177.67      4.23 o 
   0   4   2        6.95       14.98      0.89 o 
   1   4   2      815.42      852.38      6.82 o 
   2   4   2       12.29       10.15      0.92 o 
   3   4   2      198.46      197.78      3.90 o 
   4   4   2       45.89       51.48      2.95 o 
   5   4   2       70.63       68.45      3.74 o 
   6   4   2        6.09        4.99      1.48 o 
  -7   5   2        0.70        0.00      0.80 o 
  -6   5   2        2.78        1.76      0.85 o 
  -5   5   2       19.29       21.95      1.27 o 
  -4   5   2        7.29        8.68      0.82 o 
  -3   5   2      116.61      114.63      2.51 o 
  -2   5   2        6.12        4.43      1.07 o 
  -1   5   2       74.00       72.72      2.03 o 
   0   5   2       14.87       12.09      0.91 o 
   1   5   2       15.94       15.08      1.06 o 
   2   5   2        3.87        2.01      0.54 o 
   3   5   2        0.73        1.29      0.54 o 
   4   5   2        0.22        0.50      0.76 o 
   5   5   2        1.95        0.60      0.92 o 
  -6   6   2        3.64        3.54      1.04 o 
  -5   6   2        1.37        0.17      0.47 o 
  -4   6   2        0.39        1.34      0.49 o 
  -3   6   2        1.19        1.47      0.57 o 
  -2   6   2       16.62       15.70      1.05 o 
  -1   6   2       93.07       83.45      2.36 o 
   0   6   2       85.29       75.14      3.38 o 
   1   6   2      112.34      105.06      2.86 o 
   2   6   2        7.42        6.95      0.95 o 
   3   6   2       93.62       95.87      4.72 o 
   4   6   2       10.16       10.23      1.25 o 
  -5   7   2        0.18        0.00      0.94 o 
  -4   7   2        8.12        7.88      0.92 o 
  -3   7   2        0.49        0.59      0.60 o 
  -2   7   2      228.98      226.20      4.17 o 
  -1   7   2        0.84        0.00      0.67 o 
   0   7   2      424.30      415.29      8.65 o 
   1   7   2       33.76       33.70      1.94 o 
   2   7   2      315.75      314.43      5.47 o 
   3   7   2        4.28        3.79      1.36 o 
  -4   8   2        0.56        2.72      0.71 o 
  -3   8   2        7.30        8.01      0.96 o 
  -2   8   2        3.07        5.10      1.24 o 
  -1   8   2       13.86       10.41      1.16 o 
   0   8   2        1.11        0.78      0.70 o 
   1   8   2        2.78        1.76      0.64 o 
   2   8   2        0.01        0.22      0.72 o 
  -1  -9   3        0.12        0.00      0.90 o 
   0  -9   3       11.46       13.66      2.10 o 
   1  -9   3        1.36        1.10      0.99 o 
  -4  -8   3       14.38       11.57      2.03 o 
  -3  -8   3        4.34        5.99      1.48 o 
  -2  -8   3        9.50       12.57      1.96 o 
  -1  -8   3        0.52        2.17      1.31 o 
   0  -8   3        5.42        7.10      1.67 o 
   1  -8   3       13.09       13.52      1.88 o 
   2  -8   3        0.31        0.87      0.90 o 
   3  -8   3        9.14       11.14      1.76 o 
  -5  -7   3        2.96        4.57      1.52 o 
  -4  -7   3       41.59       40.30      3.18 o 
  -3  -7   3        6.65        7.36      1.45 o 
  -2  -7   3      106.57      111.79      4.71 o 
  -1  -7   3        3.30        3.95      1.10 o 
   0  -7   3       71.99       75.60      3.74 o 
   1  -7   3        6.51        5.43      1.24 o 
   2  -7   3        1.35        1.12      0.91 o 
   3  -7   3        0.14        1.26      1.03 o 
   4  -7   3        1.61        3.32      1.23 o 
   5  -7   3        4.03        4.36      1.42 o 
  -6  -6   3       57.50       53.96      3.80 o 
  -5  -6   3       13.72       18.31      2.16 o 
  -4  -6   3      421.96      428.90      8.52 o 
  -3  -6   3        0.24        0.53      1.08 o 
  -2  -6   3     1047.34     1039.00      6.32 o 
  -1  -6   3        1.55        1.35      0.25 o 
   0  -6   3     1355.52     1287.46      6.57 o 
   1  -6   3        1.00        1.48      1.49 o 
   2  -6   3      241.27      237.33      3.13 o 
   3  -6   3        9.21       10.30      0.85 o 
   4  -6   3        6.73        5.93      1.28 o 
   5  -6   3        0.00        2.21      0.71 o 
  -6  -5   3       48.95       57.20      5.27 o 
  -5  -5   3       95.96       98.16      2.76 o 
  -4  -5   3       91.25       95.60      2.39 o 
  -3  -5   3      105.03      107.42      2.18 o 
  -2  -5   3      283.52      269.91      2.62 o 
  -1  -5   3      480.41      465.50      3.59 o 
   0  -5   3       18.19       13.80      0.49 o 
   1  -5   3      250.98      250.17      4.71 o 
   2  -5   3       18.25       18.15      0.85 o 
   3  -5   3      109.85      104.89      2.33 o 
   4  -5   3        1.05        0.60      0.48 o 
   5  -5   3        2.43        2.19      0.62 o 
   6  -5   3        0.06        0.43      0.56 o 
  -7  -4   3        4.62        5.28      1.26 o 
  -6  -4   3       11.98       14.29      1.20 o 
  -5  -4   3        5.68        5.56      0.79 o 
  -4  -4   3        5.22        5.27      0.65 o 
  -3  -4   3       35.88       41.97      1.87 o 
  -2  -4   3      119.80      121.33      2.33 o 
  -1  -4   3      867.15      899.73      6.47 o 
   0  -4   3      141.78      152.61      3.08 o 
   1  -4   3     1081.62     1079.80      6.13 o 
   2  -4   3       23.40       23.57      1.10 o 
   3  -4   3      176.46      181.62      5.04 o 
   4  -4   3        0.71        1.28      0.69 o 
   5  -4   3       11.59       11.73      1.11 o 
   6  -4   3        5.01        3.71      0.83 o 
  -7  -3   3        1.99        1.25      0.89 o 
  -6  -3   3        6.40        6.45      1.18 o 
  -5  -3   3       18.64       17.18      1.11 o 
  -4  -3   3      191.87      198.59      3.11 o 
  -3  -3   3      292.45      304.97      2.88 o 
  -2  -3   3     1740.15     1794.92      7.64 o 
  -1  -3   3        0.50        3.52      0.56 o 
   0  -3   3     7146.36     7268.52     26.61 o 
   1  -3   3        0.30        0.96      0.23 o 
   2  -3   3     1832.75     1897.97      7.19 o 
   3  -3   3       76.90       76.47      2.02 o 
   4  -3   3      272.51      277.02      8.25 o 
   5  -3   3        6.75        3.89      1.13 o 
   6  -3   3        4.19        3.00      0.76 o 
  -8  -2   3       10.29       11.64      1.95 o 
  -7  -2   3        3.38        2.52      1.01 o 
  -6  -2   3        3.86        4.61      1.10 o 
  -5  -2   3        4.50        5.82      1.00 o 
  -4  -2   3       48.07       44.07      1.41 o 
  -3  -2   3       19.78       25.40      0.64 o 
  -2  -2   3       77.78       73.38      1.12 o 
  -1  -2   3      102.25      109.52      1.10 o 
   0  -2   3       23.17       24.08      0.50 o 
   1  -2   3       81.05       76.31      1.31 o 
   2  -2   3       54.20       66.08      2.17 o 
   3  -2   3       32.69       27.62      1.26 o 
   4  -2   3       13.92       15.67      1.13 o 
   5  -2   3       26.38       26.98      1.54 o 
   6  -2   3        5.21        6.89      1.42 o 
   7  -2   3        0.03        0.00      0.95 o 
  -8  -1   3        2.51        1.80      0.71 o 
  -7  -1   3        0.38        0.90      0.86 o 
  -6  -1   3        0.36        0.00      0.82 o 
  -5  -1   3       21.49       17.56      1.53 o 
  -4  -1   3      138.65      142.71      1.91 o 
  -3  -1   3        9.42       11.44      0.38 o 
  -2  -1   3      959.74      971.03      2.97 o 
  -1  -1   3       56.34       51.16      0.86 o 
   0  -1   3      483.95      488.93      4.50 o 
   1  -1   3      746.61      715.58      4.25 o 
   2  -1   3      196.12      191.65      3.80 o 
   3  -1   3       78.28       63.19      1.84 o 
   4  -1   3        1.80        0.96      0.53 o 
   5  -1   3       21.05       17.80      1.89 o 
   6  -1   3        0.33        0.00      0.95 o 
   7  -1   3        2.42        2.53      1.22 o 
  -8   0   3        0.51        2.32      1.26 o 
  -7   0   3        4.11        4.73      1.19 o 
  -6   0   3      126.21      128.28      4.57 o 
  -5   0   3       98.73      102.62      1.69 o 
  -4   0   3       97.59       94.93      1.62 o 
  -3   0   3     1386.29     1322.86      6.29 o 
  -2   0   3      125.18      128.83      2.58 o 
  -1   0   3      441.01      437.72      3.06 o 
   0   0   3      591.77      610.34      4.53 o 
   1   0   3      559.19      594.04      4.31 o 
   2   0   3      111.23      114.32      3.06 o 
   3   0   3        7.85        6.93      0.69 o 
   4   0   3       60.97       56.19      2.94 o 
   5   0   3       34.92       30.22      2.37 o 
   6   0   3      114.69      108.80      4.88 o 
   7   0   3        1.62        3.51      1.46 o 
  -8   1   3        1.63        0.72      0.98 o 
  -7   1   3        1.44        2.99      1.11 o 
  -6   1   3        1.69        4.14      1.00 o 
  -5   1   3        0.21        0.00      0.27 o 
  -4   1   3       69.61       79.27      1.21 o 
  -3   1   3      108.51       90.40      3.93 o 
  -2   1   3      542.36      544.13      5.73 o 
  -1   1   3      171.68      168.62      1.79 o 
   0   1   3     1086.79     1088.10      4.42 o 
   1   1   3      979.55      971.95      8.31 o 
   2   1   3      602.57      626.58      7.63 o 
   3   1   3      392.97      392.88      6.81 o 
   4   1   3        1.91        4.02      1.17 o 
   5   1   3      107.81      105.69      4.39 o 
   6   1   3       34.57       33.74      2.79 o 
  -8   2   3        0.29        0.00      1.09 o 
  -7   2   3       11.41       12.51      1.78 o 
  -6   2   3        3.38        1.92      0.87 o 
  -5   2   3       84.39       84.86      3.30 o 
  -4   2   3       14.98       12.16      0.50 o 
  -3   2   3      155.31      143.18      1.75 o 
  -2   2   3       26.13       20.21      0.61 o 
  -1   2   3      323.57      316.13      2.35 o 
   0   2   3      114.87      128.54      1.72 o 
   1   2   3       26.26       34.31      1.75 o 
   2   2   3      464.37      470.48      7.02 o 
   3   2   3        2.13        2.63      0.90 o 
   4   2   3       23.19       16.78      1.71 o 
   5   2   3       27.45       25.36      2.33 o 
   6   2   3        3.50        2.12      1.21 o 
  -8   3   3        0.98        1.04      0.95 o 
  -7   3   3        1.25        0.00      0.99 o 
  -6   3   3       16.97       17.31      1.79 o 
  -5   3   3        0.52        1.69      0.28 o 
  -4   3   3       38.18       30.77      1.09 o 
  -3   3   3       53.24       53.07      2.42 o 
  -2   3   3      364.99      351.87      2.72 o 
  -1   3   3      273.68      296.75      3.34 o 
   0   3   3       13.52       12.16      1.56 o 
   1   3   3      144.94      146.36      2.80 o 
   2   3   3       52.23       54.44      2.56 o 
   3   3   3      265.40      256.76      6.07 o 
   4   3   3        5.73        3.73      1.14 o 
   5   3   3        2.04        1.21      1.00 o 
   6   3   3        9.74       10.93      1.89 o 
  -7   4   3        1.41        0.49      0.78 o 
  -6   4   3        4.56        4.19      1.11 o 
  -5   4   3       50.31       44.73      1.56 o 
  -4   4   3        1.84        2.96      0.58 o 
  -3   4   3      287.46      282.67      5.69 o 
  -2   4   3      294.24      316.12      3.81 o 
  -1   4   3      408.70      423.63      4.55 o 
   0   4   3      582.81      585.87      5.68 o 
   1   4   3       10.40       12.04      1.24 o 
   2   4   3      277.38      280.54      4.44 o 
   3   4   3       12.18       14.78      1.76 o 
   4   4   3        9.77       10.32      1.62 o 
   5   4   3        5.64        9.09      1.67 o 
  -7   5   3        0.62        0.77      0.87 o 
  -6   5   3        3.04        4.70      1.25 o 
  -5   5   3        0.69        0.61      0.53 o 
  -4   5   3       36.08       35.60      1.48 o 
  -3   5   3       48.16       48.48      3.82 o 
  -2   5   3        6.80        6.03      0.90 o 
  -1   5   3      276.65      281.61      6.23 o 
   0   5   3        0.22        0.32      0.38 o 
   1   5   3       18.61       19.01      1.30 o 
   2   5   3       39.12       35.40      1.74 o 
   3   5   3        3.95        4.38      1.12 o 
   4   5   3        3.96        4.71      1.18 o 
   5   5   3       56.40       57.28      3.76 o 
  -6   6   3        1.26        2.46      1.04 o 
  -5   6   3        0.14        0.00      0.83 o 
  -4   6   3        0.00        0.13      0.98 o 
  -3   6   3        4.60        4.75      0.78 o 
  -2   6   3       10.83        9.40      1.85 o 
  -1   6   3        6.36        6.09      0.77 o 
   0   6   3        2.01        3.66      0.96 o 
   1   6   3        0.74        1.18      0.60 o 
   2   6   3        2.00        1.97      0.69 o 
   3   6   3       34.71       34.97      3.01 o 
   4   6   3       21.25       20.06      2.28 o 
  -5   7   3       31.05       30.40      2.54 o 
  -4   7   3      119.82      125.48      3.23 o 
  -3   7   3       72.80       77.59      2.55 o 
  -2   7   3      126.25      121.50      3.15 o 
  -1   7   3       45.16       44.05      1.98 o 
   0   7   3       64.69       61.74      3.59 o 
   1   7   3        1.59        1.48      0.85 o 
   2   7   3       17.99       15.50      1.40 o 
   3   7   3        1.28        2.47      0.84 o 
  -4   8   3       49.60       49.71      3.16 o 
  -3   8   3        0.00        0.28      0.58 o 
  -2   8   3       27.30       26.10      1.63 o 
  -1   8   3       11.00       10.00      1.08 o 
   0   8   3        2.02        0.42      0.59 o 
   1   8   3        0.10        0.00      0.59 o 
  -1  -9   4        0.71        0.68      0.92 o 
   0  -9   4       48.23       50.46      3.72 o 
   1  -9   4        0.32        3.90      1.49 o 
  -4  -8   4        5.99        7.25      1.66 o 
  -3  -8   4       45.50       46.16      3.44 o 
  -2  -8   4       26.21       25.60      2.64 o 
  -1  -8   4      143.88      144.35      5.70 o 
   0  -8   4       20.67       24.17      2.56 o 
   1  -8   4       89.76       84.02      4.39 o 
   2  -8   4        7.76        9.77      1.64 o 
   3  -8   4       11.92       10.62      1.92 o 
  -5  -7   4        3.17        4.63      1.50 o 
  -4  -7   4        8.15        6.11      1.41 o 
  -3  -7   4        2.29        2.75      1.01 o 
  -2  -7   4        0.98        0.14      0.72 o 
  -1  -7   4       23.10       21.29      2.17 o 
   0  -7   4       14.56       13.23      1.75 o 
   1  -7   4       58.38       53.82      3.38 o 
   2  -7   4        3.47        3.97      1.14 o 
   3  -7   4       10.63       11.50      1.73 o 
   4  -7   4        1.44        3.29      1.27 o 
  -6  -6   4      133.04      126.77      5.46 o 
  -5  -6   4        4.28        5.50      1.38 o 
  -4  -6   4       81.53       82.25      4.09 o 
  -3  -6   4       47.45       42.87      2.82 o 
  -2  -6   4        1.50        2.35      0.96 o 
  -1  -6   4        1.28        0.00      0.80 o 
   0  -6   4      188.09      193.92      5.56 o 
   1  -6   4        1.49        1.08      0.87 o 
   2  -6   4       61.82       65.01      3.46 o 
   3  -6   4        0.58        1.14      0.89 o 
   4  -6   4        8.41       10.36      1.62 o 
   5  -6   4        2.65        2.62      0.94 o 
  -6  -5   4      149.53      162.77      3.68 o 
  -5  -5   4       55.04       56.00      3.12 o 
  -4  -5   4      344.38      345.32      4.16 o 
  -3  -5   4       56.57       55.56      1.39 o 
  -2  -5   4      116.97      109.37      1.89 o 
  -1  -5   4        0.01        0.93      0.81 o 
   0  -5   4        8.40        9.70      1.46 o 
   1  -5   4        1.98        1.52      0.45 o 
   2  -5   4       38.22       36.71      0.95 o 
   3  -5   4        6.44        4.40      0.45 o 
   4  -5   4        1.02        0.75      0.56 o 
   5  -5   4        2.58        2.47      0.84 o 
  -7  -4   4        1.92        2.70      1.00 o 
  -6  -4   4        0.01        1.22      0.96 o 
  -5  -4   4       11.16       13.73      1.01 o 
  -4  -4   4        0.24        0.77      0.41 o 
  -3  -4   4        1.06        2.28      0.33 o 
  -2  -4   4      166.67      141.58      2.87 o 
  -1  -4   4       13.70       11.75      0.85 o 
   0  -4   4      131.11      126.19      2.46 o 
   1  -4   4       44.91       44.28      1.15 o 
   2  -4   4      324.41      313.34      2.55 o 
   3  -4   4        0.90        1.56      0.41 o 
   4  -4   4       42.41       42.29      1.82 o 
   5  -4   4       12.04       12.82      1.10 o 
   6  -4   4        7.77        8.19      0.87 o 
  -7  -3   4       21.82       22.98      2.22 o 
  -6  -3   4      237.18      227.55      5.61 o 
  -5  -3   4      137.09      145.63      3.14 o 
  -4  -3   4      598.07      606.38      5.30 o 
  -3  -3   4      794.75      810.38      4.94 o 
  -2  -3   4     1803.61     1906.27      6.93 o 
  -1  -3   4       51.13       41.18      1.65 o 
   0  -3   4      457.50      545.70      4.17 o 
   1  -3   4        1.56        2.54      0.33 o 
   2  -3   4      221.45      251.67      4.38 o 
   3  -3   4       44.35       42.88      1.64 o 
   4  -3   4       14.23       14.37      1.14 o 
   5  -3   4        0.06        0.07      0.52 o 
   6  -3   4        7.64        7.83      1.66 o 
  -8  -2   4        9.09       10.05      1.87 o 
  -7  -2   4       21.89       25.88      1.65 o 
  -6  -2   4      109.38      120.29      4.16 o 
  -5  -2   4       32.86       35.97      1.17 o 
  -4  -2   4      517.12      557.81      4.88 o 
  -3  -2   4        4.64        6.09      0.35 o 
  -2  -2   4      350.87      381.45      2.03 o 
  -1  -2   4        0.82        1.84      0.21 o 
   0  -2   4        9.11        5.50      0.83 o 
   1  -2   4       67.74       77.37      1.49 o 
   2  -2   4       59.79       53.43      2.11 o 
   3  -2   4      277.62      272.58      4.00 o 
   4  -2   4       10.12       10.36      0.99 o 
   5  -2   4       53.97       53.60      2.21 o 
   6  -2   4        7.97        6.32      1.34 o 
  -8  -1   4        2.13        2.50      1.18 o 
  -7  -1   4        4.81        2.79      1.12 o 
  -6  -1   4        3.33        4.88      1.13 o 
  -5  -1   4       36.12       30.10      1.02 o 
  -4  -1   4       92.18       91.72      1.24 o 
  -3  -1   4      364.82      327.60      2.70 o 
  -2  -1   4      114.46      109.61      1.29 o 
  -1  -1   4     3652.58     3623.39      8.39 o 
   0  -1   4       62.39       55.95      1.13 o 
   1  -1   4      694.84      694.88      4.96 o 
   2  -1   4      539.55      560.16      7.05 o 
   3  -1   4       94.76       99.33      3.52 o 
   4  -1   4       29.11       32.58      1.59 o 
   5  -1   4       44.72       42.93      2.89 o 
   6  -1   4        9.71        9.15      1.70 o 
  -8   0   4        0.09        0.53      0.81 o 
  -7   0   4        4.66        5.51      1.19 o 
  -6   0   4       48.60       53.57      2.89 o 
  -5   0   4       34.01       30.39      0.68 o 
  -4   0   4       39.44       31.92      1.16 o 
  -3   0   4        0.37        1.90      0.38 o 
  -2   0   4      239.07      225.79      4.94 o 
  -1   0   4      465.30      500.62      3.61 o 
   0   0   4      245.29      276.07      2.33 o 
   1   0   4      179.60      194.66      3.83 o 
   2   0   4      229.53      258.37      4.98 o 
   3   0   4      227.58      229.08      5.44 o 
   4   0   4      232.46      236.00      6.02 o 
   5   0   4       40.62       46.33      3.00 o 
   6   0   4       41.06       41.80      3.21 o 
  -8   1   4        0.32        0.00      0.93 o 
  -7   1   4        1.44        1.36      0.93 o 
  -6   1   4        6.32        4.62      1.04 o 
  -5   1   4       16.28       18.12      0.78 o 
  -4   1   4       21.56       24.15      1.59 o 
  -3   1   4      230.53      240.77      4.45 o 
  -2   1   4       67.70       67.42      4.32 o 
  -1   1   4       60.02       57.71      0.91 o 
   0   1   4     1316.96     1375.80      5.69 o 
   1   1   4       68.64       70.49      2.51 o 
   2   1   4      779.48      819.55      9.53 o 
   3   1   4        0.86        2.83      0.99 o 
   4   1   4      363.36      374.74      7.85 o 
   5   1   4       13.38       14.81      1.91 o 
   6   1   4       19.50       20.60      2.34 o 
  -8   2   4        0.58        0.00      1.04 o 
  -7   2   4        9.47        6.33      1.31 o 
  -6   2   4       28.38       29.33      3.12 o 
  -5   2   4       10.25       11.26      0.70 o 
  -4   2   4      675.84      646.78      5.10 o 
  -3   2   4      216.74      208.74     12.52 o 
  -2   2   4      634.76      606.50      2.56 o 
  -1   2   4     2096.20     2184.71      6.87 o 
   0   2   4      527.40      505.15      6.75 o 
   1   2   4      172.71      172.81      4.18 o 
   2   2   4       22.70       25.28      1.81 o 
   3   2   4        4.35        4.16      0.99 o 
   4   2   4        3.19        0.99      0.85 o 
   5   2   4       85.67       86.80      4.32 o 
   6   2   4        1.16        2.79      1.32 o 
  -8   3   4        0.52        1.17      0.91 o 
  -7   3   4        1.81        2.31      0.98 o 
  -6   3   4        0.83        0.00      0.75 o 
  -5   3   4        9.72       10.66      0.53 o 
  -4   3   4        3.02        3.30      0.39 o 
  -3   3   4       61.24       57.08      1.36 o 
  -2   3   4       65.01       73.27      1.31 o 
  -1   3   4      168.50      174.00      2.74 o 
   0   3   4        9.53        7.04      0.74 o 
   1   3   4      130.17      125.84      3.87 o 
   2   3   4      145.28      143.70      4.44 o 
   3   3   4       42.00       49.27      2.92 o 
   4   3   4      228.68      227.22      6.48 o 
   5   3   4      103.68      116.23      5.06 o 
  -7   4   4        0.04        0.00      0.81 o 
  -6   4   4       19.33       18.88      2.01 o 
  -5   4   4        8.20        6.81      0.64 o 
  -4   4   4       33.76       35.77      1.30 o 
  -3   4   4      103.15       97.30      2.12 o 
  -2   4   4       61.93       61.45      1.75 o 
  -1   4   4       50.95       51.51      1.69 o 
   0   4   4        0.25        0.42      0.48 o 
   1   4   4      114.42      117.31      4.14 o 
   2   4   4        2.82        6.59      1.27 o 
   3   4   4        7.54        6.70      1.41 o 
   4   4   4       98.24       94.96      4.40 o 
   5   4   4       11.43        9.15      1.75 o 
  -7   5   4       17.44       15.53      2.05 o 
  -6   5   4       14.56       13.56      1.78 o 
  -5   5   4       25.09       23.44      2.09 o 
  -4   5   4      110.69      114.79      4.06 o 
  -3   5   4        8.98        8.25      0.76 o 
  -2   5   4       17.16       14.11      0.97 o 
  -1   5   4       80.53       80.19      2.32 o 
   0   5   4        0.46        1.21      0.49 o 
   1   5   4       11.25        9.04      0.99 o 
   2   5   4       75.53       76.50      2.67 o 
   3   5   4       16.96       16.09      1.89 o 
   4   5   4        2.17        2.18      1.02 o 
  -6   6   4        1.62        1.70      1.04 o 
  -5   6   4        8.35        7.94      1.42 o 
  -4   6   4        2.13        1.26      0.48 o 
  -3   6   4       20.11       20.34      1.25 o 
  -2   6   4       53.21       52.04      2.12 o 
  -1   6   4      268.30      274.53      4.62 o 
   0   6   4       23.12       20.17      2.05 o 
   1   6   4      378.08      382.37      8.81 o 
   2   6   4        0.21        0.92      0.70 o 
   3   6   4       84.84       81.05      4.24 o 
  -5   7   4        0.41        1.53      1.00 o 
  -4   7   4       12.81       10.89      1.70 o 
  -3   7   4        0.28        0.00      0.53 o 
  -2   7   4        0.60        0.38      0.60 o 
  -1   7   4        0.03        0.00      0.58 o 
   0   7   4        5.07        6.16      0.88 o 
   1   7   4        9.47        8.87      1.55 o 
   2   7   4        7.44        8.59      1.34 o 
  -3   8   4        2.37        2.88      1.08 o 
  -2   8   4       14.35       11.39      1.39 o 
  -1   8   4       11.56       10.99      1.68 o 
   0   8   4       19.55       18.74      1.53 o 
  -4  -8   5       42.97       43.98      3.42 o 
  -3  -8   5        7.72        7.31      1.61 o 
  -2  -8   5       45.42       48.47      3.50 o 
  -1  -8   5        2.49        1.55      1.04 o 
   0  -8   5        5.81        3.57      1.18 o 
   1  -8   5        0.12        0.00      1.23 o 
   2  -8   5        2.19        0.05      0.86 o 
  -5  -7   5        9.68       10.93      1.79 o 
  -4  -7   5        2.14        1.34      0.96 o 
  -3  -7   5        7.44        7.39      1.43 o 
  -2  -7   5       20.44       19.29      2.02 o 
  -1  -7   5       18.23       18.06      1.99 o 
   0  -7   5       11.59       14.60      1.89 o 
   1  -7   5       12.99       11.20      1.76 o 
   2  -7   5       30.93       37.24      2.94 o 
   3  -7   5        4.18        4.04      1.42 o 
   4  -7   5        5.02        5.22      1.51 o 
  -6  -6   5        0.79        1.12      1.00 o 
  -5  -6   5        9.35       13.50      1.79 o 
  -4  -6   5       24.78       25.50      2.27 o 
  -3  -6   5       50.89       49.39      3.01 o 
  -2  -6   5       70.91       62.56      3.42 o 
  -1  -6   5       27.42       27.66      2.93 o 
   0  -6   5       24.81       21.74      1.81 o 
   1  -6   5       11.48       12.24      1.05 o 
   2  -6   5        5.08        4.92      0.72 o 
   3  -6   5        5.66        5.53      1.37 o 
   4  -6   5        1.89        1.55      1.03 o 
  -7  -5   5        0.35        0.49      0.78 o 
  -6  -5   5        0.29        0.85      0.74 o 
  -5  -5   5        4.50        5.22      1.14 o 
  -4  -5   5       25.14       21.84      1.90 o 
  -3  -5   5        8.61        6.09      0.52 o 
  -2  -5   5       33.41       27.84      1.67 o 
  -1  -5   5      137.76      132.60      2.95 o 
   0  -5   5       91.24       94.17      2.42 o 
   1  -5   5       93.28       99.19      1.87 o 
   2  -5   5       65.83       61.29      2.19 o 
   4  -5   5       26.70       27.47      1.59 o 
   5  -5   5        6.75        8.80      1.75 o 
  -7  -4   5        0.34        0.00      0.77 o 
  -6  -4   5        0.50        0.81      0.88 o 
  -5  -4   5       12.14       10.22      1.37 o 
  -4  -4   5      146.07      135.76      2.32 o 
  -3  -4   5       53.36       44.61      0.90 o 
  -2  -4   5      210.49      231.05      2.19 o 
  -1  -4   5      524.52      494.59      5.16 o 
   0  -4   5      230.95      247.25      3.63 o 
   1  -4   5      163.00      139.04      5.70 o 
   2  -4   5        7.51        9.29      0.69 o 
   3  -4   5       37.84       38.66      1.21 o 
   4  -4   5        4.51        5.68      0.84 o 
   5  -4   5        0.54        0.93      1.19 o 
  -7  -3   5       29.37       33.51      2.64 o 
  -6  -3   5       14.83       12.09      1.06 o 
  -5  -3   5       72.82       75.47      1.83 o 
  -4  -3   5        0.12        0.97      0.38 o 
  -3  -3   5        6.52        7.36      0.42 o 
  -2  -3   5      197.81      157.58      2.03 o 
  -1  -3   5       16.69       13.23      1.32 o 
   0  -3   5      291.07      295.88      2.62 o 
   1  -3   5        0.07        0.11      0.22 o 
   2  -3   5       13.54       16.74      1.28 o 
   3  -3   5        6.30        5.64      0.72 o 
   4  -3   5        2.88        1.87      0.56 o 
   5  -3   5       20.89       22.46      1.60 o 
   6  -3   5        3.14        3.65      0.93 o 
  -8  -2   5       37.81       35.75      2.96 o 
  -7  -2   5        0.36        1.12      0.93 o 
  -6  -2   5       43.47       40.49      2.65 o 
  -5  -2   5        1.82        1.32      0.37 o 
  -4  -2   5      138.24      138.36      2.04 o 
  -3  -2   5      390.40      397.57      2.60 o 
  -2  -2   5       61.42       65.88      1.36 o 
  -1  -2   5      361.74      408.97      2.67 o 
   0  -2   5      483.00      485.26      4.82 o 
   1  -2   5      647.65      649.15      4.51 o 
   2  -2   5       91.97       95.07      2.29 o 
   3  -2   5       33.40       28.67      1.43 o 
   4  -2   5      120.05      123.04      3.17 o 
   5  -2   5       18.67       18.81      1.47 o 
   6  -2   5        4.53        4.51      1.40 o 
  -8  -1   5        0.16        0.00      0.91 o 
  -7  -1   5       16.06       12.17      1.71 o 
  -6  -1   5       10.80       11.14      1.03 o 
  -5  -1   5       29.37       25.76      0.90 o 
  -4  -1   5      550.14      551.46      2.86 o 
  -3  -1   5       78.39       83.36      1.32 o 
  -2  -1   5      403.37      396.45      3.24 o 
  -1  -1   5      220.18      224.67      2.43 o 
   0  -1   5      379.08      376.36      4.80 o 
   1  -1   5       57.72       64.54      2.31 o 
   2  -1   5        5.19        4.71      0.90 o 
   3  -1   5       40.19       39.41      2.00 o 
   4  -1   5       15.43       11.84      1.09 o 
   5  -1   5        0.56        0.34      0.82 o 
   6  -1   5        2.76        3.99      1.45 o 
  -8   0   5        2.47        4.36      1.41 o 
  -7   0   5        6.66        8.93      1.54 o 
  -6   0   5        1.00        1.71      0.61 o 
  -5   0   5       68.88       66.76      3.28 o 
  -4   0   5       70.56       79.48      4.45 o 
  -3   0   5        6.87        5.29      0.83 o 
  -2   0   5      746.71      839.94      5.00 o 
  -1   0   5      515.64      623.84      4.59 o 
   0   0   5      637.11      725.99      4.33 o 
   1   0   5      419.13      449.65      6.39 o 
   2   0   5        0.91        0.97      0.64 o 
   3   0   5       86.44       89.48      2.57 o 
   4   0   5       10.57       13.80      1.70 o 
   5   0   5       15.79       15.82      1.98 o 
   6   0   5       11.35       14.54      2.06 o 
  -8   1   5        0.38        1.07      1.00 o 
  -7   1   5        1.01        1.30      1.01 o 
  -6   1   5       41.45       38.04      1.60 o 
  -5   1   5        0.04        0.00      0.69 o 
  -4   1   5      296.70      294.60      4.87 o 
  -3   1   5      168.01      168.59      4.01 o 
  -2   1   5     2934.89     3027.82      6.86 o 
  -1   1   5       68.05       55.16      1.34 o 
   0   1   5     2228.03     2377.74     10.32 o 
   1   1   5      612.21      602.38      7.88 o 
   2   1   5      918.25      940.95     10.83 o 
   3   1   5       54.05       47.45      2.71 o 
   4   1   5        0.37        0.95      0.86 o 
   5   1   5       24.14       19.92      2.26 o 
   6   1   5        0.40        1.58      1.06 o 
  -8   2   5        0.01        1.14      0.89 o 
  -7   2   5       45.74       46.55      3.16 o 
  -6   2   5        0.73        0.68      0.48 o 
  -5   2   5       90.25       94.95      3.40 o 
  -4   2   5       90.58       94.19      3.43 o 
  -3   2   5      196.19      183.49      4.39 o 
  -2   2   5        1.92        1.08      0.23 o 
  -1   2   5        4.74        5.59      0.90 o 
   0   2   5        5.60        6.28      0.93 o 
   1   2   5       23.18       20.51      1.62 o 
   2   2   5        4.81        3.30      0.82 o 
   3   2   5        3.46        2.28      0.83 o 
   4   2   5        0.11        1.04      0.97 o 
   5   2   5        3.71        2.03      1.24 o 
  -8   3   5        6.23        6.33      1.43 o 
  -7   3   5       14.61       12.89      1.77 o 
  -6   3   5       12.67        9.77      1.44 o 
  -5   3   5       61.36       58.64      1.76 o 
  -4   3   5       12.85       11.59      0.54 o 
  -3   3   5        1.22        1.30      0.20 o 
  -2   3   5      156.44      175.46      2.11 o 
  -1   3   5     1012.96     1030.70     10.87 o 
   0   3   5      259.06      266.17      5.74 o 
   1   3   5     1246.14     1202.67     12.69 o 
   2   3   5       21.63       18.28      1.86 o 
   3   3   5      585.04      602.93     10.44 o 
   4   3   5       47.11       48.58      3.26 o 
   5   3   5       33.23       34.85      3.02 o 
  -7   4   5        1.11        0.22      0.85 o 
  -6   4   5        2.37        1.76      0.84 o 
  -5   4   5       56.84       60.15      3.20 o 
  -4   4   5        4.80        6.30      0.59 o 
  -3   4   5       56.43       53.08      1.65 o 
  -2   4   5      706.80      707.17      8.10 o 
  -1   4   5       34.02       36.86      2.50 o 
   0   4   5     1120.98     1109.58     15.30 o 
   1   4   5      143.01      151.77      4.94 o 
   2   4   5      860.77      843.79     11.95 o 
   3   4   5       31.31       31.94      2.69 o 
   4   4   5       94.64       92.46      4.55 o 
  -7   5   5        1.48        3.58      1.31 o 
  -6   5   5        0.14        1.76      0.94 o 
  -5   5   5        2.25        4.56      1.10 o 
  -4   5   5        2.78        2.74      0.52 o 
  -3   5   5       19.90       19.88      1.60 o 
  -2   5   5        0.02        0.23      1.34 o 
  -1   5   5       12.02       14.76      4.33 o 
   0   5   5        3.04        2.58      0.76 o 
   1   5   5        5.70        4.44      1.08 o 
   2   5   5        0.55        1.04      0.95 o 
   3   5   5        3.14        3.08      1.11 o 
   4   5   5        0.02        0.38      1.05 o 
  -6   6   5        0.00        1.12      0.90 o 
  -5   6   5       61.51       58.53      3.45 o 
  -4   6   5       16.76       16.75      1.95 o 
  -3   6   5      104.11      106.65      2.82 o 
  -2   6   5       19.98       23.64      1.41 o 
  -1   6   5        3.39        5.27      2.52 o 
   0   6   5        9.97       11.86      1.29 o 
   1   6   5        8.11       10.66      1.20 o 
   2   6   5        3.95        2.95      1.31 o 
   3   6   5       39.92       45.53      3.38 o 
  -5   7   5       30.09       33.84      2.80 o 
  -4   7   5       14.80       15.09      1.87 o 
  -3   7   5       66.45       66.18      3.74 o 
  -2   7   5        2.57        1.74      0.77 o 
  -1   7   5       43.84       42.37      2.05 o 
   0   7   5       14.11       15.11      1.35 o 
   1   7   5        3.89        4.28      0.96 o 
  -3  -8   6        3.34        1.17      0.91 o 
  -2  -8   6        0.38        1.79      1.06 o 
  -1  -8   6       10.87        9.08      1.64 o 
   0  -8   6        8.08        5.05      1.35 o 
   1  -8   6        3.85        3.43      1.15 o 
   2  -8   6        3.13        3.18      1.32 o 
  -5  -7   6        0.67        0.00      0.85 o 
  -4  -7   6        6.93        6.44      1.43 o 
  -3  -7   6        4.76        3.13      0.98 o 
  -2  -7   6        3.20        4.53      1.16 o 
  -1  -7   6       58.76       65.32      3.77 o 
   0  -7   6        0.01        0.88      0.71 o 
   1  -7   6       62.10       70.25      2.50 o 
   2  -7   6        5.06       10.00      1.81 o 
   3  -7   6       14.46       19.92      2.47 o 
  -6  -6   6        0.64        0.00      0.91 o 
  -5  -6   6       25.83       25.98      2.39 o 
  -4  -6   6        9.18       10.24      1.52 o 
  -3  -6   6      100.80      100.10      4.26 o 
  -2  -6   6       45.52       45.81      2.06 o 
  -1  -6   6       69.28       66.00      2.35 o 
   0  -6   6       70.52       72.42      2.40 o 
   1  -6   6       56.23       49.57      1.97 o 
   2  -6   6        0.45        0.30      0.49 o 
   3  -6   6        8.31       10.37      1.83 o 
   4  -6   6       12.51       13.32      1.40 o 
  -6  -5   6        7.22        8.19      0.96 o 
  -5  -5   6        5.09        4.26      0.64 o 
  -4  -5   6       13.02       13.05      0.79 o 
  -3  -5   6      105.85      108.54      1.82 o 
  -2  -5   6       26.71       26.03      1.90 o 
  -1  -5   6       71.13       67.40      2.21 o 
   0  -5   6        0.04        0.00      0.48 o 
   1  -5   6      131.60      129.35      2.97 o 
   2  -5   6        4.12        5.50      0.62 o 
   3  -5   6       32.09       29.96      1.97 o 
   4  -5   6       42.56       47.40      2.14 o 
  -7  -4   6        5.30        3.60      1.08 o 
  -6  -4   6        0.04        0.15      0.44 o 
  -5  -4   6        7.87        7.41      0.67 o 
  -4  -4   6       72.32       67.96      1.66 o 
  -3  -4   6        0.51        0.87      0.22 o 
  -2  -4   6      244.76      245.40      3.91 o 
  -1  -4   6       35.97       34.24      1.52 o 
   0  -4   6      317.92      297.34      5.69 o 
   1  -4   6       29.91       29.20      0.77 o 
   2  -4   6      125.33      117.50      2.40 o 
   3  -4   6        0.29        0.79      0.49 o 
   4  -4   6       11.87       11.95      1.15 o 
   5  -4   6        2.25        2.70      0.77 o 
  -7  -3   6        8.18        6.54      1.28 o 
  -6  -3   6       40.42       43.19      1.87 o 
  -5  -3   6       58.63       59.18      1.60 o 
  -4  -3   6       46.68       47.29      1.32 o 
  -3  -3   6      123.30      116.66      1.41 o 
  -2  -3   6      104.58      113.00      1.72 o 
  -1  -3   6       64.27       72.07      0.91 o 
   0  -3   6        3.49        3.16      0.30 o 
   1  -3   6       16.02       18.00      0.78 o 
   2  -3   6      106.18      102.68      2.49 o 
   3  -3   6        7.12        5.71      0.77 o 
   4  -3   6       36.60       34.74      2.36 o 
   5  -3   6       25.62       27.08      1.83 o 
  -8  -2   6        1.49        0.38      0.94 o 
  -7  -2   6        0.03        0.30      0.87 o 
  -6  -2   6        6.54        6.23      1.12 o 
  -5  -2   6       49.16       43.74      1.30 o 
  -4  -2   6       11.38        9.77      0.61 o 
  -3  -2   6        9.83       11.15      0.53 o 
  -2  -2   6      784.72      774.48      3.96 o 
  -1  -2   6        0.06        0.60      0.22 o 
   0  -2   6      719.71      745.39     11.05 o 
   1  -2   6      439.10      419.97      4.60 o 
   2  -2   6      311.89      316.01      4.45 o 
   3  -2   6      163.10      157.05      3.49 o 
   4  -2   6        1.39        2.16      0.75 o 
   5  -2   6       39.17       43.40      2.25 o 
  -8  -1   6        0.34        0.14      1.02 o 
  -7  -1   6       15.38       17.89      1.98 o 
  -6  -1   6        6.80        5.61      0.82 o 
  -5  -1   6       98.43       90.42      1.77 o 
  -4  -1   6        1.00        0.91      0.24 o 
  -3  -1   6      388.67      375.04      2.90 o 
  -2  -1   6        3.63        1.99      0.94 o 
  -1  -1   6      574.53      601.07      4.78 o 
   0  -1   6       28.12       25.94      1.09 o 
   1  -1   6       70.31       66.85      1.94 o 
   2  -1   6       63.04       62.30      2.04 o 
   3  -1   6        0.49        0.00      1.10 o 
   4  -1   6        0.48        0.00      0.76 o 
   5  -1   6       22.49       19.87      2.18 o 
  -8   0   6       14.17       17.87      2.22 o 
  -7   0   6        7.58        6.50      1.55 o 
  -6   0   6       64.09       72.31      2.30 o 
  -5   0   6       27.44       23.99      2.03 o 
  -4   0   6        6.27        7.46      0.45 o 
  -3   0   6       45.33       43.79      1.24 o 
  -2   0   6       53.11       59.57      1.53 o 
  -1   0   6      486.91      500.10      4.59 o 
   0   0   6        3.16        1.42      0.42 o 
   1   0   6      246.02      237.84      3.69 o 
   2   0   6       54.66       56.65      2.01 o 
   3   0   6      246.97      235.02      4.42 o 
   4   0   6        3.40        3.89      1.19 o 
   5   0   6        6.58        5.27      1.33 o 
  -8   1   6       47.43       43.71      3.32 o 
  -7   1   6        3.84        4.59      0.82 o 
  -6   1   6      203.98      197.59      3.64 o 
  -5   1   6      276.09      262.22      8.37 o 
  -4   1   6      428.91      452.61      7.27 o 
  -3   1   6      624.52      626.31      8.08 o 
  -2   1   6       21.67       13.93      0.58 o 
  -1   1   6      503.97      516.63      4.90 o 
   0   1   6      273.05      251.99      3.02 o 
   1   1   6       23.79       25.37      1.83 o 
   2   1   6      217.80      207.11      5.42 o 
   3   1   6       20.86       19.97      1.95 o 
   4   1   6        1.04        2.34      1.11 o 
   5   1   6        3.35        3.01      1.20 o 
  -8   2   6       23.56       29.28      2.77 o 
  -7   2   6        8.52        5.85      1.32 o 
  -6   2   6      149.26      168.67      4.24 o 
  -5   2   6        7.25        6.14      0.77 o 
  -4   2   6      407.79      425.66      7.41 o 
  -3   2   6       18.64       15.55      2.40 o 
  -2   2   6      215.85      237.85      2.97 o 
  -1   2   6      194.72      203.40      4.85 o 
   0   2   6        2.25        3.00      0.55 o 
   1   2   6        3.19        3.63      0.90 o 
   2   2   6       77.97       76.62      3.51 o 
   3   2   6        8.97        8.84      1.49 o 
   4   2   6        0.37        0.00      0.92 o 
   5   2   6       34.18       41.01      3.29 o 
  -7   3   6        8.37       10.12      1.65 o 
  -6   3   6        3.77        3.79      1.08 o 
  -5   3   6       71.03       71.01      3.56 o 
  -4   3   6       12.79        9.79      1.34 o 
  -3   3   6      330.67      323.43      2.70 o 
  -2   3   6        1.59        1.71      0.83 o 
  -1   3   6       93.47       87.85      3.46 o 
   0   3   6        9.55       10.86      1.02 o 
   1   3   6      110.58      102.96      4.04 o 
   2   3   6       10.64       13.81      1.77 o 
   3   3   6        1.02        2.39      1.20 o 
   4   3   6        3.61        3.82      1.37 o 
  -7   4   6        5.01        8.35      1.58 o 
  -6   4   6      137.98      146.26      5.45 o 
  -5   4   6      208.87      228.70      6.30 o 
  -4   4   6      486.36      485.42      8.78 o 
  -3   4   6      539.14      548.24     12.69 o 
  -2   4   6      412.89      399.62      7.78 o 
  -1   4   6      382.70      377.68      7.61 o 
   0   4   6      321.02      331.30      7.28 o 
   1   4   6        3.48        3.58      1.14 o 
   2   4   6      144.48      143.74      5.29 o 
   3   4   6        7.96        6.65      1.43 o 
   4   4   6       66.83       62.91      3.95 o 
  -6   5   6       55.03       56.90      3.52 o 
  -5   5   6       11.96       11.39      1.71 o 
  -4   5   6      186.76      183.81      5.70 o 
  -3   5   6        2.53        1.80      0.60 o 
  -2   5   6       87.59       87.18      2.88 o 
  -1   5   6       63.80       61.17      2.19 o 
   0   5   6        1.79        1.97      0.99 o 
   1   5   6        0.64        1.16      1.07 o 
   2   5   6       25.33       27.08      2.55 o 
   3   5   6        3.54        6.32      1.50 o 
  -5   6   6        4.17        3.14      1.14 o 
  -4   6   6        2.84        2.04      0.98 o 
  -3   6   6       17.86       20.56      2.15 o 
  -2   6   6        0.91        1.00      0.55 o 
  -1   6   6       76.90       83.02      2.77 o 
   0   6   6       12.15       12.65      1.92 o 
   1   6   6      148.36      157.62      5.84 o 
   2   6   6        0.04        1.53      1.36 o 
  -4   7   6        4.85        5.19      1.25 o 
  -3   7   6       10.07       13.27      1.84 o 
  -2   7   6        1.65        1.57      0.58 o 
  -1   7   6       11.70       12.05      1.20 o 
   0   7   6        2.38        2.04      0.90 o 
  -3  -8   7       11.36        8.88      1.68 o 
  -2  -8   7       12.31       13.68      2.00 o 
  -1  -8   7       10.69       10.41      1.78 o 
   0  -8   7        5.71        5.42      1.37 o 
   1  -8   7       16.18       20.05      2.47 o 
  -4  -7   7       25.72       24.68      2.52 o 
  -3  -7   7       16.63       16.80      2.07 o 
  -2  -7   7       84.80       89.07      3.05 o 
  -1  -7   7       24.22       24.44      1.70 o 
   0  -7   7       65.16       67.02      2.60 o 
   1  -7   7        0.13        2.19      0.81 o 
   2  -7   7       39.22       41.33      3.43 o 
  -6  -6   7       12.68       14.60      1.91 o 
  -5  -6   7        0.25        0.94      0.90 o 
  -4  -6   7        9.71       12.20      1.53 o 
  -3  -6   7        4.32        5.52      0.93 o 
  -2  -6   7       12.81       14.81      1.29 o 
  -1  -6   7       12.35        9.39      1.01 o 
   0  -6   7        4.02        3.20      0.69 o 
   1  -6   7        4.93        4.57      0.77 o 
   2  -6   7        1.74        0.00      0.97 o 
   3  -6   7        3.14        1.33      0.96 o 
  -6  -5   7        0.07        1.34      0.87 o 
  -5  -5   7        0.66        0.45      0.88 o 
  -4  -5   7        1.52        1.05      0.56 o 
  -3  -5   7        0.16        0.00      0.58 o 
  -2  -5   7      167.96      159.16      3.51 o 
  -1  -5   7        3.00        2.65      0.72 o 
   0  -5   7      361.58      354.78      5.17 o 
   1  -5   7       15.54       19.04      1.35 o 
   2  -5   7      185.51      172.75      4.59 o 
   3  -5   7        4.87        6.04      1.36 o 
   4  -5   7       19.83       19.84      2.40 o 
  -7  -4   7        2.21        2.51      1.01 o 
  -6  -4   7       22.86       22.31      1.16 o 
  -5  -4   7       63.43       69.09      1.81 o 
  -4  -4   7      126.51      127.03      3.04 o 
  -3  -4   7      219.84      210.56      4.36 o 
  -2  -4   7       40.31       35.42      1.14 o 
  -1  -4   7      463.79      437.77      5.42 o 
   0  -4   7        1.18        1.21      0.32 o 
   1  -4   7       51.18       48.67      1.53 o 
   2  -4   7       45.08       41.99      1.73 o 
   3  -4   7        0.16        0.34      0.69 o 
   4  -4   7        3.75        2.94      2.00 o 
  -7  -3   7        0.79        0.49      0.79 o 
  -6  -3   7       10.39       12.61      1.16 o 
  -5  -3   7        8.46        8.21      0.66 o 
  -4  -3   7        0.40        0.22      0.31 o 
  -3  -3   7        2.23        2.19      0.27 o 
  -2  -3   7       25.65       24.86      1.08 o 
  -1  -3   7      264.70      264.82      2.86 o 
   0  -3   7       52.83       52.51      1.22 o 
   1  -3   7      221.72      239.69      4.56 o 
   2  -3   7       99.13      100.92      2.66 o 
   3  -3   7      235.90      257.75      4.60 o 
   4  -3   7      166.33      168.99      4.13 o 
   5  -3   7       50.98       55.14      2.65 o 
  -8  -2   7        3.69        1.30      0.92 o 
  -7  -2   7        0.11        0.26      0.64 o 
  -6  -2   7       15.78       12.03      1.14 o 
  -5  -2   7      118.37      113.33      2.51 o 
  -4  -2   7       13.93       12.72      0.70 o 
  -3  -2   7      439.06      438.38      3.62 o 
  -2  -2   7       94.10       83.27      1.58 o 
  -1  -2   7      275.31      273.17      2.96 o 
   0  -2   7      370.54      364.67      4.20 o 
   1  -2   7       24.48       25.19      1.79 o 
   2  -2   7      236.18      245.33      4.16 o 
   3  -2   7        0.03        2.20      1.05 o 
   4  -2   7      104.61      101.74      3.22 o 
   5  -2   7        5.39        6.07      1.19 o 
  -8  -1   7        7.66        7.77      1.50 o 
  -7  -1   7       37.16       35.50      1.88 o 
  -6  -1   7       89.97       95.55      2.87 o 
  -5  -1   7        5.82        5.94      0.95 o 
  -4  -1   7      593.14      577.12      5.97 o 
  -3  -1   7       54.60       52.35      1.20 o 
  -2  -1   7      304.92      317.78      5.17 o 
  -1  -1   7      721.67      721.47      4.66 o 
   0  -1   7       86.79       88.61      2.18 o 
   1  -1   7       50.08       46.73      1.76 o 
   2  -1   7       23.87       20.59      1.46 o 
   3  -1   7        0.00        0.00      0.71 o 
   4  -1   7        6.94        5.96      0.98 o 
   5  -1   7       30.76       27.75      2.57 o 
  -8   0   7        2.45        1.67      1.03 o 
  -7   0   7        7.94        9.35      1.05 o 
  -6   0   7        0.78        0.00      0.60 o 
  -5   0   7       19.81       20.96      1.29 o 
  -4   0   7       20.64       18.47      0.76 o 
  -3   0   7       93.32       80.35      1.25 o 
  -2   0   7       11.34       13.58      1.54 o 
  -1   0   7      212.95      204.36      3.21 o 
   0   0   7       42.18       35.50      1.47 o 
   1   0   7      368.85      360.59      4.90 o 
   2   0   7       42.53       46.10      1.96 o 
   3   0   7        3.74        2.37      1.00 o 
   4   0   7       59.94       61.89      3.64 o 
   5   0   7       10.33        9.44      1.81 o 
  -8   1   7        1.27        2.01      1.19 o 
  -7   1   7        2.04        0.62      0.95 o 
  -6   1   7        8.64       10.56      0.98 o 
  -5   1   7       39.43       42.18      1.74 o 
  -4   1   7       51.01       49.93      2.60 o 
  -3   1   7      237.73      239.53      3.19 o 
  -2   1   7       52.36       46.71      1.14 o 
  -1   1   7      117.02      124.59      2.64 o 
   0   1   7        8.16        8.63      1.17 o 
   1   1   7       32.46       35.02      2.29 o 
   2   1   7       12.07       12.14      1.55 o 
   3   1   7        0.11        0.49      0.88 o 
   4   1   7        3.77        2.16      1.06 o 
  -8   2   7       12.63       12.16      1.93 o 
  -7   2   7       24.84       25.49      2.39 o 
  -6   2   7        0.97        1.80      1.22 o 
  -5   2   7       10.79        9.91      1.42 o 
  -4   2   7      170.16      169.21      4.89 o 
  -3   2   7        2.81        2.87      0.34 o 
  -2   2   7       18.05       22.06      1.79 o 
  -1   2   7      209.42      219.60      5.40 o 
   0   2   7       14.18       14.36      1.55 o 
   1   2   7        0.09        1.35      0.85 o 
   2   2   7      203.29      193.74      5.88 o 
   3   2   7        0.00        0.00      0.85 o 
   4   2   7        9.00       11.14      1.79 o 
  -7   3   7       16.24       13.35      1.97 o 
  -6   3   7        2.57        3.03      0.68 o 
  -5   3   7       67.33       63.84      3.37 o 
  -4   3   7        7.78       10.40      1.39 o 
  -3   3   7        4.57        5.28      1.15 o 
  -2   3   7      159.32      157.91      4.87 o 
  -1   3   7      202.98      195.93      5.48 o 
   0   3   7       28.97       25.87      2.16 o 
   1   3   7      383.96      372.57      8.04 o 
   2   3   7        0.32        5.07      1.36 o 
   3   3   7       49.35       48.80      3.40 o 
   4   3   7        9.38        7.78      1.66 o 
  -7   4   7       44.24       49.91      3.58 o 
  -6   4   7       45.59       43.02      3.14 o 
  -5   4   7       56.84       56.71      3.37 o 
  -4   4   7      100.70      100.66      4.29 o 
  -3   4   7       11.28        8.06      1.27 o 
  -2   4   7       69.35       66.41      3.39 o 
  -1   4   7        0.16        0.04      0.75 o 
   0   4   7       46.82       42.83      2.89 o 
   1   4   7       12.67        9.54      1.57 o 
   2   4   7        4.74        4.11      1.20 o 
   3   4   7        0.38        1.24      1.09 o 
  -6   5   7       35.42       32.73      2.80 o 
  -5   5   7        0.85        0.65      0.94 o 
  -4   5   7       12.01        9.04      1.49 o 
  -3   5   7       14.56       15.66      1.91 o 
  -2   5   7       60.03       57.95      3.32 o 
  -1   5   7      138.01      147.87      5.44 o 
   0   5   7       61.69       64.60      3.79 o 
   1   5   7       42.20       45.09      3.22 o 
   2   5   7       92.40       94.12      4.83 o 
  -5   6   7       30.93       33.44      2.88 o 
  -4   6   7       17.33       20.60      2.31 o 
  -3   6   7       34.32       33.33      2.76 o 
  -2   6   7       56.09       58.01      3.59 o 
  -1   6   7        3.33        2.30      0.98 o 
   0   6   7        9.14        7.81      1.56 o 
   1   6   7        5.05        6.88      1.65 o 
  -4  -7   8       27.97       26.95      2.69 o 
  -3  -7   8       30.78       31.25      2.85 o 
  -2  -7   8       16.29       17.06      1.51 o 
  -1  -7   8      109.23      116.50      3.52 o 
   0  -7   8       12.81       13.11      1.31 o 
   1  -7   8       50.16       48.03      3.69 o 
  -5  -6   8       11.49       12.30      1.73 o 
  -4  -6   8       22.67       20.58      1.53 o 
  -3  -6   8        3.14        3.28      0.82 o 
  -2  -6   8       65.52       50.99      2.28 o 
  -1  -6   8        0.86        0.00      0.66 o 
   0  -6   8       29.34       19.88      1.46 o 
   1  -6   8        0.63        0.00      0.64 o 
   2  -6   8        2.10        0.71      0.93 o 
  -5  -5   8       15.71       16.78      1.36 o 
  -4  -5   8       53.11       49.75      2.16 o 
  -3  -5   8       71.79       77.46      2.59 o 
  -2  -5   8       63.84       60.27      2.31 o 
  -1  -5   8       28.55       34.58      1.79 o 
   0  -5   8        1.24        1.76      0.65 o 
   1  -5   8       22.06       24.36      1.54 o 
   2  -5   8        0.91        1.66      0.80 o 
   3  -5   8        2.09        2.88      1.26 o 
  -7  -4   8       23.24       20.82      2.05 o 
  -6  -4   8       31.93       35.19      1.82 o 
  -5  -4   8       22.19       19.03      1.02 o 
  -4  -4   8      244.51      237.11      3.07 o 
  -3  -4   8       21.94       23.09      0.92 o 
  -2  -4   8      139.69      131.74      5.86 o 
  -1  -4   8        5.92        4.54      0.76 o 
   0  -4   8       50.73       43.03      1.34 o 
   1  -4   8        4.69        4.29      0.58 o 
   2  -4   8        0.17        1.03      0.72 o 
   3  -4   8        0.04        0.16      0.66 o 
   4  -4   8        3.90        4.03      0.88 o 
  -7  -3   8        1.97        4.20      0.90 o 
  -6  -3   8        3.12        3.13      0.65 o 
  -5  -3   8        1.19        1.86      0.75 o 
  -4  -3   8        6.74        6.91      0.84 o 
  -3  -3   8      126.89      136.22      2.18 o 
  -2  -3   8      170.91      166.76      2.08 o 
  -1  -3   8      603.06      647.46      7.29 o 
   0  -3   8      149.63      145.29      3.34 o 
   1  -3   8      510.04      538.95      5.87 o 
   2  -3   8       22.49       24.82      1.89 o 
   3  -3   8       87.39       85.33      2.85 o 
   4  -3   8        6.17        5.46      1.00 o 
  -7  -2   8        0.45        0.76      1.37 o 
  -6  -2   8       44.14       43.51      2.37 o 
  -5  -2   8        0.28        0.42      1.61 o 
  -4  -2   8      250.12      251.52      4.73 o 
  -3  -2   8       89.18       84.91      2.31 o 
  -2  -2   8     1204.30     1209.81     17.74 o 
  -1  -2   8       69.40       58.70      1.58 o 
   0  -2   8     1163.43     1199.00     12.36 o 
   1  -2   8      139.63      144.58      6.76 o 
   2  -2   8      690.77      688.13     13.64 o 
   3  -2   8        3.87        4.49      0.86 o 
   4  -2   8       65.31       58.53      2.60 o 
  -7  -1   8       58.24       66.54      2.59 o 
  -6  -1   8        0.84        1.01      0.65 o 
  -5  -1   8       81.52       85.12      3.91 o 
  -4  -1   8       57.78       56.81      1.25 o 
  -3  -1   8       85.66       87.89      1.60 o 
  -2  -1   8       14.68       14.20      0.93 o 
  -1  -1   8        6.18        4.77      0.51 o 
   0  -1   8       45.77       44.86      1.73 o 
   1  -1   8        7.45        6.07      0.76 o 
   2  -1   8       82.64       83.07      3.39 o 
   3  -1   8        0.03        0.57      0.64 o 
   4  -1   8        2.04        1.74      0.77 o 
  -8   0   8        7.47        8.33      1.69 o 
  -7   0   8       15.84       14.48      1.26 o 
  -6   0   8        0.97        2.18      0.83 o 
  -5   0   8      119.78      116.36      4.24 o 
  -4   0   8       48.99       46.42      1.48 o 
  -3   0   8       12.69       14.02      0.63 o 
  -2   0   8      197.91      203.47      3.53 o 
  -1   0   8      328.09      317.90      3.58 o 
   0   0   8       67.41       68.07      2.19 o 
   1   0   8      606.77      580.88      6.69 o 
   2   0   8        3.18        5.51      1.00 o 
   3   0   8      249.48      251.46      6.89 o 
   4   0   8        0.13        2.37      1.26 o 
  -7   1   8       10.46       10.03      1.09 o 
  -6   1   8        4.88        4.03      0.77 o 
  -5   1   8      131.89      131.56      3.18 o 
  -4   1   8        1.79        2.54      0.95 o 
  -3   1   8      149.53      142.78      2.73 o 
  -2   1   8      218.41      199.83      3.44 o 
  -1   1   8      127.88      130.30      2.95 o 
   0   1   8      203.23      185.82      5.15 o 
   1   1   8       25.40       24.88      2.11 o 
   2   1   8      151.64      155.31      5.36 o 
   3   1   8        2.44        2.64      1.07 o 
   4   1   8        0.29        0.55      1.00 o 
  -7   2   8       10.87       13.59      1.86 o 
  -6   2   8        2.91        4.07      0.74 o 
  -5   2   8        0.30        0.06      0.69 o 
  -4   2   8       13.63       13.03      1.54 o 
  -3   2   8        4.84        3.24      0.87 o 
  -2   2   8        2.46        2.01      0.81 o 
  -1   2   8      102.17      107.60      4.10 o 
   0   2   8       10.85        9.78      1.44 o 
   1   2   8       27.07       26.93      2.35 o 
   2   2   8        4.31        6.37      1.38 o 
   3   2   8       20.09       19.31      2.22 o 
  -7   3   8        7.52        7.61      1.53 o 
  -6   3   8        0.13        0.02      0.55 o 
  -5   3   8       97.74       92.84      4.13 o 
  -4   3   8       43.43       44.84      2.84 o 
  -3   3   8      116.33      110.65      4.31 o 
  -2   3   8      114.62      109.24      4.28 o 
  -1   3   8        0.07        0.99      0.87 o 
   0   3   8       66.18       68.18      3.65 o 
   1   3   8       13.36       16.11      1.92 o 
   2   3   8        0.27        2.72      1.18 o 
   3   3   8       15.64       18.58      2.27 o 
  -6   4   8        0.07        1.10      0.94 o 
  -5   4   8       39.03       45.41      3.12 o 
  -4   4   8        2.92        0.94      0.81 o 
  -3   4   8       73.50       64.92      3.63 o 
  -2   4   8       17.47       14.52      1.72 o 
  -1   4   8       35.65       29.20      2.48 o 
   0   4   8        3.13        4.26      1.22 o 
   1   4   8       29.19       30.16      2.64 o 
   2   4   8        3.27        2.13      1.27 o 
  -5   5   8        7.01        4.77      1.29 o 
  -4   5   8       57.36       60.74      3.63 o 
  -3   5   8       25.37       26.09      2.44 o 
  -2   5   8       88.18       83.32      4.20 o 
  -1   5   8        2.91        3.57      1.25 o 
   0   5   8      101.02      106.62      4.98 o 
   1   5   8        0.90        1.82      1.24 o 
  -4   6   8        5.56        7.44      1.63 o 
  -3   6   8       20.96       23.62      2.44 o 
  -2   6   8        9.28        8.56      1.58 o 
  -1   6   8        4.54        3.70      1.13 o 
  -3  -7   9       27.82       28.07      1.92 o 
  -2  -7   9       15.10       14.70      1.44 o 
  -1  -7   9       10.86        8.08      1.15 o 
   0  -7   9        9.09       10.59      1.24 o 
  -5  -6   9       11.62       11.89      2.92 o 
  -4  -6   9       19.51       17.16      1.48 o 
  -3  -6   9        2.18        1.15      1.17 o 
  -2  -6   9       32.84       28.56      1.80 o 
  -1  -6   9       29.35       27.85      1.76 o 
   0  -6   9       30.26       32.51      2.23 o 
   1  -6   9       32.65       33.12      1.92 o 
  -6  -5   9        6.93        6.12      1.66 o 
  -5  -5   9        4.09        3.45      1.36 o 
  -4  -5   9        0.47        0.55      0.61 o 
  -3  -5   9        0.21        0.99      0.64 o 
  -2  -5   9      154.85      168.24      3.92 o 
  -1  -5   9        0.25        1.46      0.80 o 
   0  -5   9      189.97      199.39      4.35 o 
   1  -5   9       20.65       25.64      1.71 o 
   2  -5   9       90.63       92.12      3.07 o 
  -6  -4   9       31.07       35.60      2.99 o 
  -5  -4   9        3.08        4.28      1.42 o 
  -4  -4   9       13.90       14.35      1.37 o 
  -3  -4   9       17.11       14.28      1.21 o 
  -2  -4   9        6.90        6.60      0.85 o 
  -1  -4   9       24.62       23.47      1.51 o 
   0  -4   9        0.04        0.80      0.93 o 
   1  -4   9       27.17       25.95      2.49 o 
   2  -4   9        0.02        0.02      0.95 o 
   3  -4   9        5.69        4.88      1.44 o 
  -7  -3   9       18.90       16.79      1.46 o 
  -6  -3   9       20.64       24.60      1.54 o 
  -5  -3   9       68.61       67.01      2.30 o 
  -4  -3   9        0.06        1.28      0.44 o 
  -3  -3   9       37.37       40.81      1.28 o 
  -2  -3   9        0.04        0.27      0.23 o 
  -1  -3   9       76.51       71.71      2.36 o 
   0  -3   9        0.92        0.83      0.90 o 
   1  -3   9       81.88       81.04      2.48 o 
   2  -3   9       17.26       18.42      1.41 o 
   3  -3   9       43.82       45.74      3.70 o 
  -7  -2   9       27.89       31.21      1.89 o 
  -6  -2   9      201.56      203.80      6.02 o 
  -5  -2   9      324.91      350.39      5.29 o 
  -4  -2   9      503.87      529.35      6.01 o 
  -3  -2   9      463.89      473.82      5.32 o 
  -2  -2   9      159.89      170.61      2.14 o 
  -1  -2   9      245.07      237.36      6.32 o 
   0  -2   9       48.98       51.23      1.90 o 
   1  -2   9        9.95        9.64      0.98 o 
   2  -2   9        1.53        1.27      0.63 o 
   3  -2   9       11.20        7.66      1.04 o 
  -7  -1   9        5.62        6.34      1.01 o 
  -6  -1   9       97.35      108.28      4.49 o 
  -5  -1   9       11.45       12.10      1.16 o 
  -4  -1   9      143.62      151.59      2.86 o 
  -3  -1   9        0.48        0.00      0.38 o 
  -2  -1   9       91.22       84.64      2.30 o 
  -1  -1   9        0.26        0.00      0.39 o 
   0  -1   9        8.46        6.47      0.80 o 
   1  -1   9       22.45       21.85      1.43 o 
   2  -1   9        0.67        1.22      0.65 o 
   3  -1   9       28.69       28.12      1.84 o 
  -7   0   9        1.94        0.72      0.68 o 
  -6   0   9        0.13        0.10      0.59 o 
  -5   0   9       71.88       66.37      2.39 o 
  -4   0   9       95.72       93.46      2.28 o 
  -3   0   9      328.04      318.60      4.37 o 
  -2   0   9      131.79      127.66      2.91 o 
  -1   0   9      136.49      136.41      2.54 o 
   0   0   9      123.87      126.09      4.85 o 
   1   0   9       95.49       90.07      2.87 o 
   2   0   9        0.15        0.00      0.58 o 
   3   0   9        0.64        1.77      1.16 o 
  -7   1   9        0.59        0.10      0.64 o 
  -6   1   9       70.51       77.54      2.68 o 
  -5   1   9       93.43      100.81      2.97 o 
  -4   1   9      195.18      194.01      5.64 o 
  -3   1   9      214.15      194.45      5.46 o 
  -2   1   9       38.48       35.70      1.61 o 
  -1   1   9      154.77      140.49      3.34 o 
   0   1   9       34.14       28.38      2.31 o 
   1   1   9        4.08        4.75      1.09 o 
   2   1   9       13.70       10.61      1.61 o 
   3   1   9        6.21        7.31      1.51 o 
  -7   2   9        2.56        2.90      1.15 o 
  -6   2   9       19.63       21.40      1.50 o 
  -5   2   9        0.09        0.62      0.78 o 
  -4   2   9       36.76       31.94      2.48 o 
  -3   2   9       29.47       30.39      2.30 o 
  -2   2   9        0.91        3.48      1.04 o 
  -1   2   9       46.02       44.61      2.01 o 
   0   2   9       63.77       67.33      3.64 o 
   1   2   9        0.18        1.09      1.10 o 
   2   2   9       73.04       76.29      4.22 o 
  -6   3   9       15.20       15.53      1.30 o 
  -5   3   9        6.19        9.08      1.57 o 
  -4   3   9        3.21        2.77      1.03 o 
  -3   3   9      101.97      103.62      4.54 o 
  -2   3   9        1.34        1.38      0.92 o 
  -1   3   9       76.18       80.29      2.84 o 
   0   3   9       24.14       25.35      2.47 o 
   1   3   9       55.35       53.84      3.51 o 
   2   3   9        0.70        0.00      0.92 o 
  -6   4   9        7.63        9.21      1.73 o 
  -5   4   9        1.65        2.34      1.12 o 
  -4   4   9        6.39        6.52      1.37 o 
  -3   4   9       11.10        9.91      1.58 o 
  -2   4   9        9.45        9.01      1.51 o 
  -1   4   9        9.21        8.45      1.11 o 
   0   4   9       17.45       16.85      2.12 o 
   1   4   9       11.03       12.98      2.00 o 
  -4   5   9       23.52       24.04      2.57 o 
  -3   5   9       30.57       32.02      2.84 o 
  -2   5   9        0.00        0.00      0.98 o 
  -1   5   9       50.77       51.97      3.71 o 
  -4  -6  10       17.65       17.04      1.51 o 
  -3  -6  10        0.88        0.00      0.70 o 
  -2  -6  10       12.83       14.64      1.39 o 
  -1  -6  10       16.34       17.12      1.51 o 
   0  -6  10       11.17       14.01      1.42 o 
  -5  -5  10       52.26       54.16      3.89 o 
  -4  -5  10       15.88       16.25      1.39 o 
  -3  -5  10      105.68      109.10      3.34 o 
  -2  -5  10        0.53        1.56      0.75 o 
  -1  -5  10       65.49       62.40      2.59 o 
   0  -5  10        8.80       11.65      1.25 o 
   1  -5  10        4.34        3.53      0.75 o 
  -6  -4  10       26.19       31.13      2.89 o 
  -5  -4  10        8.79        8.16      1.70 o 
  -4  -4  10      116.94      128.62      5.36 o 
  -3  -4  10        8.46        7.58      1.01 o 
  -2  -4  10       53.18       48.87      2.22 o 
  -1  -4  10        0.11        0.00      0.69 o 
   0  -4  10        2.78        1.32      0.71 o 
   1  -4  10       12.84       15.38      2.14 o 
   2  -4  10        7.81        7.53      1.70 o 
  -6  -3  10        1.87        0.83      1.16 o 
  -5  -3  10        0.04        0.00      0.59 o 
  -4  -3  10       17.98       16.93      2.10 o 
  -3  -3  10       61.59       61.22      2.25 o 
  -2  -3  10        3.62        4.82      0.82 o 
  -1  -3  10       58.24       60.84      3.48 o 
   0  -3  10       25.46       28.89      2.57 o 
   1  -3  10       64.20       67.71      4.08 o 
   2  -3  10        6.46        6.27      1.59 o 
  -6  -2  10        5.03        2.00      0.67 o 
  -5  -2  10        4.25        5.99      0.88 o 
  -4  -2  10        0.08        0.95      0.55 o 
  -3  -2  10       73.33       73.41      1.60 o 
  -2  -2  10        0.32        0.75      0.35 o 
  -1  -2  10       56.26       54.87      2.00 o 
   0  -2  10        0.41        0.00      0.54 o 
   1  -2  10        0.29        0.64      0.56 o 
   2  -2  10        3.69        3.77      1.25 o 
  -7  -1  10        9.23       12.39      1.27 o 
  -6  -1  10       20.18       22.79      1.84 o 
  -5  -1  10        0.16        0.46      0.78 o 
  -4  -1  10        0.52        1.00      0.47 o 
  -3  -1  10       41.09       37.45      1.65 o 
  -2  -1  10       49.85       51.42      1.57 o 
  -1  -1  10      162.33      161.36      3.53 o 
   0  -1  10       81.03       82.87      2.69 o 
   1  -1  10        9.22       10.06      1.11 o 
   2  -1  10      104.07      105.52      3.39 o 
  -7   0  10        3.84        2.23      2.33 o 
  -6   0  10       13.21       10.77      1.17 o 
  -5   0  10       18.52       16.85      1.32 o 
  -4   0  10       34.54       37.04      1.56 o 
  -3   0  10       15.61       17.70      1.19 o 
  -2   0  10       81.57       78.53      2.47 o 
  -1   0  10       69.29       71.08      2.43 o 
   0   0  10        0.64        1.73      0.70 o 
   1   0  10      113.42      118.98      3.50 o 
   2   0  10        0.01        0.48      0.90 o 
  -6   1  10        0.02        0.01      1.04 o 
  -5   1  10       46.89       47.11      3.06 o 
  -4   1  10        0.66        0.27      0.69 o 
  -3   1  10        8.65        7.86      1.28 o 
  -2   1  10       16.48        8.49      1.38 o 
  -1   1  10        0.78        0.91      0.57 o 
   0   1  10       50.84       40.31      2.90 o 
   1   1  10        1.97        0.50      0.84 o 
   2   1  10       29.30       28.79      2.67 o 
  -6   2  10        0.08        0.00      0.80 o 
  -5   2  10        0.12        0.00      0.82 o 
  -4   2  10       18.46       17.85      2.00 o 
  -3   2  10       32.81       30.05      2.54 o 
  -2   2  10        0.13        0.00      0.77 o 
  -1   2  10      156.20      147.84      3.88 o 
   0   2  10        6.13        4.01      1.34 o 
   1   2  10       34.94       32.40      2.92 o 
  -5   3  10       28.65       31.24      2.78 o 
  -4   3  10       52.39       55.49      3.50 o 
  -3   3  10        1.24        1.97      0.95 o 
  -2   3  10       75.18       78.51      4.12 o 
  -1   3  10        4.43        3.94      0.87 o 
   0   3  10        0.28        0.57      1.00 o 
  -4   4  10       12.42       10.86      1.72 o 
  -3   4  10        3.39        3.42      1.17 o 
  -2   4  10       30.18       30.36      2.71 o 
  -1   4  10       63.36       78.67      4.47 o 
  -4  -5  11       33.18       35.80      3.19 o 
  -3  -5  11        0.83        0.64      0.68 o 
  -2  -5  11       80.00       86.21      5.42 o 
  -1  -5  11        0.19        1.25      1.34 o 
  -5  -4  11        0.46        0.43      1.24 o 
  -4  -4  11        0.77        0.43      1.04 o 
  -3  -4  11        1.27        1.69      0.63 o 
  -2  -4  11       11.05        9.79      1.14 o 
  -1  -4  11       18.73       17.49      1.23 o 
   0  -4  11       28.03       30.39      1.99 o 
  -5  -3  11        7.04        7.91      1.70 o 
  -4  -3  11       34.66       34.99      2.99 o 
  -3  -3  11        2.92        1.68      1.13 o 
  -2  -3  11       87.22       88.76      2.42 o 
  -1  -3  11       47.86       52.69      3.52 o 
   0  -3  11       25.82       28.69      2.72 o 
   1  -3  11       54.49       61.41      4.16 o 
  -6  -2  11        0.50        0.64      0.62 o 
  -5  -2  11       52.02       60.72      2.41 o 
  -4  -2  11        0.23        0.00      0.44 o 
  -3  -2  11       29.52       28.87      1.31 o 
  -2  -2  11        3.19        2.09      0.57 o 
  -1  -2  11        9.54       10.22      1.57 o 
   0  -2  11        0.82        1.70      0.59 o 
   1  -2  11        2.65        2.36      0.72 o 
  -6  -1  11        5.08        3.34      0.84 o 
  -5  -1  11        3.51        2.63      0.71 o 
  -4  -1  11       43.68       40.85      1.54 o 
  -3  -1  11        4.37        3.86      0.67 o 
  -2  -1  11       16.99       16.40      0.97 o 
  -1  -1  11      113.20      108.70      3.06 o 
   0  -1  11       10.69       13.42      1.57 o 
   1  -1  11       58.91       60.76      2.59 o 
  -6   0  11        3.51        5.11      0.98 o 
  -5   0  11       77.59       82.18      2.90 o 
  -4   0  11       40.99       45.43      2.87 o 
  -3   0  11       62.32       61.58      2.24 o 
  -2   0  11       63.02       62.00      1.91 o 
  -1   0  11        3.49        4.54      0.80 o 
   0   0  11       11.57       12.62      1.24 o 
   1   0  11        3.30        4.06      0.90 o 
  -6   1  11        0.16        0.00      0.63 o 
  -5   1  11       20.02       23.14      2.26 o 
  -4   1  11        4.98        3.93      1.10 o 
  -3   1  11        4.57        5.21      1.27 o 
  -2   1  11       37.46       33.14      1.86 o 
  -1   1  11        5.32        5.03      1.24 o 
   0   1  11        0.34        1.37      0.84 o 
  -5   2  11       20.44       17.80      2.20 o 
  -4   2  11       60.54       61.91      3.75 o 
  -3   2  11       50.34       49.17      3.25 o 
  -2   2  11      137.21      135.07      3.79 o 
  -1   2  11        1.71        1.93      1.19 o 
   0   2  11      161.95      168.22      6.18 o 
  -4   3  11        0.92        1.35      1.20 o 
  -3   3  11       26.69       26.54      2.60 o 
  -2   3  11        6.56        4.90      0.90 o 
  -3  -4  12        6.84        7.12      1.69 o 
  -2  -4  12        3.82        3.49      0.65 o 
  -4  -3  12       13.73       16.17      1.44 o 
  -3  -3  12       72.24       78.91      4.61 o 
  -2  -3  12       34.04       33.36      2.09 o 
  -1  -3  12       22.47       26.03      2.64 o 
  -5  -2  12       12.51       13.34      2.15 o 
  -4  -2  12       12.48       15.58      2.21 o 
  -3  -2  12        3.20        0.50      0.73 o 
  -2  -2  12        1.01        0.00      0.84 o 
  -1  -2  12        2.29        1.35      0.89 o 
  -5  -1  12       24.59       24.75      2.43 o 
  -4  -1  12        4.73        4.98      0.95 o 
  -3  -1  12       79.46       80.90      2.70 o 
  -2  -1  12       58.90       66.38      2.02 o 
  -1  -1  12       32.69       35.94      1.94 o 
  -5   0  12       12.14       16.02      1.49 o 
  -4   0  12       10.87       11.83      1.72 o 
  -3   0  12       91.34      100.23      3.02 o 
  -2   0  12        3.95        3.60      0.68 o 
  -1   0  12       63.68       68.14      2.70 o 
  -4   1  12        0.11        0.00      1.12 o 
  -3   1  12       10.83       11.21      1.69 o 
  -2   1  12       33.36       32.59      1.98 o 
                                                 
